# Supplementary material for: Whole-genome sequencing reveals the genetic mechanisms of domestication in classical inbred mice
Source: Genome Biol. 2022 Sep 26;23:203. doi: 10.1186/s13059-022-02772-1 (PMC9511766; doi:10.1186/s13059-022-02772-1)
Supplement: Supplementary file 2 — Additional file 2: Table S7. Genes located in low nucleotide diversity regions (top 5%) in classical inbred mice strains as compared to wild and wild-derived inbred mice. Table S8. Functional categories of the genes (p < 0.05) located at low nucleotide diversity regions (top 5%) in classical inbred mice strains as compared to wild and wild-derived inbred mice. Table S9. Genes located in top 5% Fst regions in classical inbred mice strains as compared to wild and wild-derived inbred mice. Table S10. Functional categories of the genes (p < 0.05) located in top 5% Fst regions in classical inbred mice strains compared to wild and wild-derived inbred mice. Table S11. Genes with top 5% XP-CLR score in classical inbred mice strains as compared to wild and wild-derived inbred mice. Table S12. Functional categories of the genes (p < 0.05) with top 5% XP-CLR score in classical inbred mice strains as compared to wild and wild-derived inbred mice. Table S13. Common 339 positively selected genes (PSGs) in classical inbred mice strains as compared to wild and wild-derived inbred mice. Table S14. Functional categories of the common 339 positively selected genes in classical inbred mice strains as compared to wild and wild-derived inbred mice. Table S15. Common 355 positively selected genes between classical inbred mice strains and wild mice after excluding wild-derived inbred mice. Table S16. Genes significantly higher expressed in immature brain/brain than in other tissues. Table S17. Abnormal phenotypes of the 245 genes from 339 PSGs reported in mouse models. Table S18. Differently expressed genes of the 339 PSGs in the hippocampus between classical inbred and wild mice. Table S19. Differently expressed genes of the 339 PSGs in the frontal lobe between classical inbred and wild mice. Table S20. Differently expressed genes of the 339 PSGs in the hypothalamus between classical inbred and wild mice. Table S22. Selected sites with reference allele homozygous not existing in any wild [file 13059_2022_2772_MOESM2_ESM.xlsx]

## Sheet: Table legends
Table	Title
Table S7	Genes located in low nucleotide diversity regions (top 5%) in classical inbred mice strains as compared to wild and wild-derived inbred mice
Table S8	Functional categories of the genes (p < 0.05) located at low nucleotide diversity regions (top 5%) in classical inbred mice strains as compared to wild and wild-derived inbred mice
Table S9	Genes located in top 5% Fst regions in classical inbred mice strains as compared to wild and wild-derived inbred mice
Table S10	Functional categories of the genes (p < 0.05) located in top 5% Fst regions in classical inbred mice strains compared to wild and wild-derived inbred mice
Table S11	Genes with top 5% XP-CLR score in classical inbred mice strains as compared to wild and wild-derived inbred mice
Table S12	Functional categories of the genes (p < 0.05) with top 5% XP-CLR score in classical inbred mice strains as compared to wild and wild-derived inbred mice
Table S13	Common 339 positively selected genes (PSGs) in classical inbred mice strains as compared to wild and wild-derived inbred mice
Table S14	Functional categories of the common 339 positively selected genes in classical inbred mice strains as compared to wild and wild-derived inbred mice
Table S15	Common 355 positively selected genes between classical inbred mice strains and wild mice after excluding wild-derived inbred mice.
Table S16	Genes significantly higher expressed in immature brain/brain than in other tissues.
Table S17	Abnormal phenotypes of the 245 genes from 339 PSGs reported in mouse models
Table S18	Differently expressed genes of the 339 PSGs in the hippocampus between classical inbred and wild mice
Table S19	Differently expressed genes of the 339 PSGs in the frontal lobe between classical inbred and wild mice
Table S20	Differently expressed genes of the 339 PSGs in the hypothalamus between classical inbred and wild mice
Table S22	Selected sites with reference allele homozygous not existing in any wild mice, but existing in all the classical inbred mice
Table S24	SNPs located in Astn2 gene with no homozygous of reference allele in wild mice
Table S25	SNPs located in Astn2 gene with high selective potential

## Sheet: Table S7
Table S7. Genes located in low nucleotide diversity regions (top 5%) in classical inbred mice strains as compared to wild and wild-derived inbred mice.
Number	Ensembl ID	Gene name
1	ENSMUSG00000000216	Scnn1g
2	ENSMUSG00000000290	Itgb2
3	ENSMUSG00000000296	Tpd52l1
4	ENSMUSG00000000365	Rnf17
5	ENSMUSG00000000374	Trappc10
6	ENSMUSG00000000486	Sep1
7	ENSMUSG00000000560	Gabra2
8	ENSMUSG00000000631	Myo18a
9	ENSMUSG00000000632	Sez6
10	ENSMUSG00000000686	Abhd15
11	ENSMUSG00000000724	Cryba1
12	ENSMUSG00000000730	Dnmt3l
13	ENSMUSG00000000731	Aire
14	ENSMUSG00000000732	Icosl
15	ENSMUSG00000000753	Serpinf1
16	ENSMUSG00000000889	Dbh
17	ENSMUSG00000000916	Nsun5
18	ENSMUSG00000001100	Poldip2
19	ENSMUSG00000001103	Sebox
20	ENSMUSG00000001105	Ift20
21	ENSMUSG00000001150	Mcm3ap
22	ENSMUSG00000001151	Pcnt
23	ENSMUSG00000001155	Ftcd
24	ENSMUSG00000001173	Ocrl
25	ENSMUSG00000001211	Agpat3
26	ENSMUSG00000001313	Rnd2
27	ENSMUSG00000001323	Srr
28	ENSMUSG00000001415	Smg5
29	ENSMUSG00000001416	Cct3
30	ENSMUSG00000001417	Rhbg
31	ENSMUSG00000001418	0610031J06Rik
32	ENSMUSG00000001419	Mef2d
33	ENSMUSG00000001420	Tmem79
34	ENSMUSG00000001424	Snd1
35	ENSMUSG00000001435	Col18a1
36	ENSMUSG00000001436	Slc19a1
37	ENSMUSG00000001558	Klhl10
38	ENSMUSG00000001642	Akr1b3
39	ENSMUSG00000001741	Il16
40	ENSMUSG00000001751	Naglu
41	ENSMUSG00000001844	Zdhhc4
42	ENSMUSG00000001855	Nup214
43	ENSMUSG00000001864	Aif1l
44	ENSMUSG00000001901	Kcnh6
45	ENSMUSG00000001983	Taco1
46	ENSMUSG00000001986	Gria3
47	ENSMUSG00000002020	Ltbp2
48	ENSMUSG00000002055	Spag5
49	ENSMUSG00000002057	Foxn1
50	ENSMUSG00000002058	Unc119
51	ENSMUSG00000002107	Celf2
52	ENSMUSG00000002274	Metrn
53	ENSMUSG00000002280	Narfl
54	ENSMUSG00000002384	Bmp8b
55	ENSMUSG00000002409	Dyrk1b
56	ENSMUSG00000002489	Tiam1
57	ENSMUSG00000002546	Golga2
58	ENSMUSG00000002550	Uck1
59	ENSMUSG00000002733	Plekha3
60	ENSMUSG00000002944	Cd36
61	ENSMUSG00000003068	Stk11
62	ENSMUSG00000003070	Efna2
63	ENSMUSG00000003072	Atp5d
64	ENSMUSG00000003135	Cnot11
65	ENSMUSG00000003233	Dvl3
66	ENSMUSG00000003235	Eif2b5
67	ENSMUSG00000003279	Dlgap1
68	ENSMUSG00000003282	Plag1
69	ENSMUSG00000003341	Atp8b3
70	ENSMUSG00000003344	Btbd2
71	ENSMUSG00000003345	Csnk1g2
72	ENSMUSG00000003346	Abhd17a
73	ENSMUSG00000003348	Mob3a
74	ENSMUSG00000003378	Grik5
75	ENSMUSG00000003380	Rabac1
76	ENSMUSG00000003476	Crhr2
77	ENSMUSG00000003500	Impdh1
78	ENSMUSG00000003680	Taf6l
79	ENSMUSG00000003746	Man1a
80	ENSMUSG00000003752	Itpkc
81	ENSMUSG00000003923	Tfam
82	ENSMUSG00000004040	Stat3
83	ENSMUSG00000004043	Stat5a
84	ENSMUSG00000004096	Cwc15
85	ENSMUSG00000004113	Cacna1b
86	ENSMUSG00000004151	Etv1
87	ENSMUSG00000004221	Ikbkg
88	ENSMUSG00000004317	Clcn5
89	ENSMUSG00000004383	Large
90	ENSMUSG00000004535	Tax1bp1
91	ENSMUSG00000004637	Wwox
92	ENSMUSG00000004642	Slbp
93	ENSMUSG00000004665	Cnn2
94	ENSMUSG00000004667	Polr2e
95	ENSMUSG00000004698	Hdac9
96	ENSMUSG00000004789	Dlst
97	ENSMUSG00000004791	Pgf
98	ENSMUSG00000004929	Thop1
99	ENSMUSG00000004931	Apba3
100	ENSMUSG00000004933	Matk
101	ENSMUSG00000004934	Pias4
102	ENSMUSG00000004937	Sgta
103	ENSMUSG00000004939	Nmrk2
104	ENSMUSG00000004952	Rasa4
105	ENSMUSG00000005069	Pex5
106	ENSMUSG00000005124	Wisp1
107	ENSMUSG00000005125	Ndrg1
108	ENSMUSG00000005225	Plekha8
109	ENSMUSG00000005299	Letm1
110	ENSMUSG00000005355	Casp14
111	ENSMUSG00000005357	Slc1a6
112	ENSMUSG00000005373	Mlxipl
113	ENSMUSG00000005374	Tbl2
114	ENSMUSG00000005503	Evx1
115	ENSMUSG00000005514	Por
116	ENSMUSG00000005580	Adcy9
117	ENSMUSG00000005609	Ctr9
118	ENSMUSG00000005610	Eif4g2
119	ENSMUSG00000005696	Sh2d1a
120	ENSMUSG00000005698	Ctcf
121	ENSMUSG00000005699	Pard6a
122	ENSMUSG00000005705	Agrp
123	ENSMUSG00000005800	Mmp8
124	ENSMUSG00000005873	Reep5
125	ENSMUSG00000006134	Crkl
126	ENSMUSG00000006204	5430419D17Rik
127	ENSMUSG00000006205	Htra1
128	ENSMUSG00000006304	Arpc2
129	ENSMUSG00000006345	Ggt1
130	ENSMUSG00000006373	Pgrmc1
131	ENSMUSG00000006423	C330007P06Rik
132	ENSMUSG00000006476	Nsmf
133	ENSMUSG00000006586	Runx1t1
134	ENSMUSG00000006678	Pola1
135	ENSMUSG00000006705	Pknox1
136	ENSMUSG00000006782	Cnp
137	ENSMUSG00000006784	Ttc25
138	ENSMUSG00000006930	Hap1
139	ENSMUSG00000006932	Ctnnb1
140	ENSMUSG00000006958	Chrd
141	ENSMUSG00000006998	Psmd2
142	ENSMUSG00000007440	Pcdha2
143	ENSMUSG00000007617	Homer1
144	ENSMUSG00000008153	Clstn3
145	ENSMUSG00000008200	Fnbp4
146	ENSMUSG00000008393	Carhsp1
147	ENSMUSG00000008435	Rdh13
148	ENSMUSG00000008450	Nutf2
149	ENSMUSG00000008690	Ncaph2
150	ENSMUSG00000008845	Cd163
151	ENSMUSG00000009070	Rtdr1
152	ENSMUSG00000009114	2610028H24Rik
153	ENSMUSG00000009293	Ube2g2
154	ENSMUSG00000009566	Fpgs
155	ENSMUSG00000009580	Odam
156	ENSMUSG00000009614	Sardh
157	ENSMUSG00000009621	Vav2
158	ENSMUSG00000009670	Tex11
159	ENSMUSG00000009681	Bcr
160	ENSMUSG00000009731	Kcnd1
161	ENSMUSG00000010097	Nxf1
162	ENSMUSG00000010277	2610507B11Rik
163	ENSMUSG00000010342	Tex14
164	ENSMUSG00000010461	Eya4
165	ENSMUSG00000010538	Tsacc
166	ENSMUSG00000010608	Rbm25
167	ENSMUSG00000011877	Git1
168	ENSMUSG00000012076	Brms1l
169	ENSMUSG00000012396	Nanog
170	ENSMUSG00000012443	Kif11
171	ENSMUSG00000012535	Tnpo3
172	ENSMUSG00000012819	Cdh23
173	ENSMUSG00000013076	Amotl1
174	ENSMUSG00000013150	Gfod2
175	ENSMUSG00000013155	Enkd1
176	ENSMUSG00000013158	4933405L10Rik
177	ENSMUSG00000013160	Atp6v0d1
178	ENSMUSG00000013562	4833413E03Rik
179	ENSMUSG00000013858	Tmem259
180	ENSMUSG00000014453	Blk
181	ENSMUSG00000014496	Ankrd28
182	ENSMUSG00000014763	Fam120b
183	ENSMUSG00000014959	Gorasp2
184	ENSMUSG00000015002	Efr3a
185	ENSMUSG00000015405	Ace2
186	ENSMUSG00000015748	Prpf3
187	ENSMUSG00000015749	Anp32e
188	ENSMUSG00000015846	Rxra
189	ENSMUSG00000015966	Il17rb
190	ENSMUSG00000015968	Cacna1d
191	ENSMUSG00000015970	Chdh
192	ENSMUSG00000015971	Actr8
193	ENSMUSG00000016150	Tenm1
194	ENSMUSG00000016239	Lonrf3
195	ENSMUSG00000016308	Ube2a
196	ENSMUSG00000016319	Slc25a5
197	ENSMUSG00000016534	Lamp2
198	ENSMUSG00000016664	Pacsin2
199	ENSMUSG00000017057	Il13ra1
200	ENSMUSG00000017119	Nbr1
201	ENSMUSG00000017132	Cyth1
202	ENSMUSG00000017146	Brca1
203	ENSMUSG00000017165	Gast
204	ENSMUSG00000017210	Med24
205	ENSMUSG00000017221	Psmd3
206	ENSMUSG00000017291	Taok1
207	ENSMUSG00000017344	Vtn
208	ENSMUSG00000017376	Nlk
209	ENSMUSG00000017386	Traf4
210	ENSMUSG00000017390	Aldoc
211	ENSMUSG00000017421	Zfp207
212	ENSMUSG00000017428	Psmd11
213	ENSMUSG00000017548	Suz12
214	ENSMUSG00000017550	Atad5
215	ENSMUSG00000017561	Crlf3
216	ENSMUSG00000017615	Tnfaip1
217	ENSMUSG00000017639	Rab11fip4
218	ENSMUSG00000017677	Wsb1
219	ENSMUSG00000017688	Hnf4g
220	ENSMUSG00000017716	Birc5
221	ENSMUSG00000017718	Afmid
222	ENSMUSG00000017747	Ghdc
223	ENSMUSG00000017765	Slc12a4
224	ENSMUSG00000018334	Ksr1
225	ENSMUSG00000018401	Mtmr4
226	ENSMUSG00000018809	Smyd4
227	ENSMUSG00000018821	Avpi1
228	ENSMUSG00000018893	Mb
229	ENSMUSG00000019027	Dnah1
230	ENSMUSG00000019124	Scrn1
231	ENSMUSG00000019235	Rps6kl1
232	ENSMUSG00000019295	Tmem129
233	ENSMUSG00000019301	Hsd17b1
234	ENSMUSG00000019302	Atp6v0a1
235	ENSMUSG00000019715	Gle1
236	ENSMUSG00000019768	Esr1
237	ENSMUSG00000019769	Syne1
238	ENSMUSG00000019785	Clvs2
239	ENSMUSG00000019787	Trdn
240	ENSMUSG00000019820	Utrn
241	ENSMUSG00000019828	Grm1
242	ENSMUSG00000019831	Wasf1
243	ENSMUSG00000019842	Traf3ip2
244	ENSMUSG00000019843	Fyn
245	ENSMUSG00000019845	Tube1
246	ENSMUSG00000019846	Lama4
247	ENSMUSG00000019848	Popdc3
248	ENSMUSG00000019852	D10Bwg1379e
249	ENSMUSG00000019856	Fam184a
250	ENSMUSG00000019877	Serinc1
251	ENSMUSG00000019878	Hsf2
252	ENSMUSG00000019880	Rspo3
253	ENSMUSG00000019888	Mgat4c
254	ENSMUSG00000019889	Ptprk
255	ENSMUSG00000019891	Dcbld1
256	ENSMUSG00000019893	Ros1
257	ENSMUSG00000019906	Lin7a
258	ENSMUSG00000019913	Sim1
259	ENSMUSG00000019923	Zwint
260	ENSMUSG00000019927	Ube2d1
261	ENSMUSG00000019943	Atp2b1
262	ENSMUSG00000019944	Rhobtb1
263	ENSMUSG00000019945	1700040L02Rik
264	ENSMUSG00000019990	Pde7b
265	ENSMUSG00000019998	Stx7
266	ENSMUSG00000020023	Tmcc3
267	ENSMUSG00000020024	Ccdc41
268	ENSMUSG00000020027	Socs2
269	ENSMUSG00000020077	Srgn
270	ENSMUSG00000020078	Vps26a
271	ENSMUSG00000020079	Supv3l1
272	ENSMUSG00000020083	2010107G23Rik
273	ENSMUSG00000020133	2310011J03Rik
274	ENSMUSG00000020134	Peli1
275	ENSMUSG00000020135	Apc2
276	ENSMUSG00000020140	Lgr5
277	ENSMUSG00000020150	Gamt
278	ENSMUSG00000020151	Ptprr
279	ENSMUSG00000020154	Ptprb
280	ENSMUSG00000020156	Mum1
281	ENSMUSG00000020163	Uqcr11
282	ENSMUSG00000020167	Tcf3
283	ENSMUSG00000020169	Best3
284	ENSMUSG00000020175	Rab36
285	ENSMUSG00000020180	Snrpd3
286	ENSMUSG00000020181	Nav3
287	ENSMUSG00000020185	E2f7
288	ENSMUSG00000020190	Mknk2
289	ENSMUSG00000020196	Cabin1
290	ENSMUSG00000020198	Ap3d1
291	ENSMUSG00000020211	Sf3a2
292	ENSMUSG00000020216	Jsrp1
293	ENSMUSG00000020219	Timm13
294	ENSMUSG00000020226	Slc5a4b
295	ENSMUSG00000020227	Irak3
296	ENSMUSG00000020229	Slc5a4a
297	ENSMUSG00000020230	Prmt2
298	ENSMUSG00000020231	Dip2a
299	ENSMUSG00000020241	Col6a2
300	ENSMUSG00000020255	D10Wsu102e
301	ENSMUSG00000020256	Aldh1l2
302	ENSMUSG00000020260	Pofut2
303	ENSMUSG00000020262	Adarb1
304	ENSMUSG00000020263	Appl2
305	ENSMUSG00000020265	Sumo3
306	ENSMUSG00000020277	Pfkl
307	ENSMUSG00000020284	1810043G02Rik
308	ENSMUSG00000020307	Cdc34
309	ENSMUSG00000020308	Tpgs1
310	ENSMUSG00000020310	Madcam1
311	ENSMUSG00000020317	Theg
312	ENSMUSG00000020349	Ppp2ca
313	ENSMUSG00000020354	Sgcd
314	ENSMUSG00000020363	Gfpt2
315	ENSMUSG00000020366	Mapk9
316	ENSMUSG00000020407	Upp1
317	ENSMUSG00000020542	Myocd
318	ENSMUSG00000020576	Nbas
319	ENSMUSG00000020599	Rgs9
320	ENSMUSG00000020600	Slc7a15
321	ENSMUSG00000020604	Arsg
322	ENSMUSG00000020605	Hs1bp3
323	ENSMUSG00000020612	Prkar1a
324	ENSMUSG00000020614	Fam20a
325	ENSMUSG00000020620	Abca8b
326	ENSMUSG00000020627	Klhl29
327	ENSMUSG00000020640	Itsn2
328	ENSMUSG00000020647	Ncoa1
329	ENSMUSG00000020652	Cenpo
330	ENSMUSG00000020681	Ace
331	ENSMUSG00000020694	Tlk2
332	ENSMUSG00000020695	Mrc2
333	ENSMUSG00000020700	Map3k3
334	ENSMUSG00000020701	Tmem132e
335	ENSMUSG00000020704	Asic2
336	ENSMUSG00000020709	Adap2
337	ENSMUSG00000020716	Nf1
338	ENSMUSG00000020717	Pecam1
339	ENSMUSG00000020728	Cep112
340	ENSMUSG00000020826	Nos2
341	ENSMUSG00000020829	Slc46a1
342	ENSMUSG00000020832	Eral1
343	ENSMUSG00000020834	Dhrs13
344	ENSMUSG00000020841	Cpd
345	ENSMUSG00000020847	Rph3al
346	ENSMUSG00000020850	Prpf8
347	ENSMUSG00000020901	Pik3r5
348	ENSMUSG00000020902	Ntn1
349	ENSMUSG00000020903	Stx8
350	ENSMUSG00000020917	Acly
351	ENSMUSG00000020919	Stat5b
352	ENSMUSG00000020950	Foxg1
353	ENSMUSG00000020986	Sec23a
354	ENSMUSG00000020993	Trappc6b
355	ENSMUSG00000020994	Pnn
356	ENSMUSG00000021000	Ctage5
357	ENSMUSG00000021018	Polr2h
358	ENSMUSG00000021024	Psma6
359	ENSMUSG00000021027	Ralgapa1
360	ENSMUSG00000021028	Mbip
361	ENSMUSG00000021032	Ngb
362	ENSMUSG00000021033	Gstz1
363	ENSMUSG00000021051	Ppp2r5e
364	ENSMUSG00000021065	Fut8
365	ENSMUSG00000021076	Actr10
366	ENSMUSG00000021120	Pigh
367	ENSMUSG00000021136	Smoc1
368	ENSMUSG00000021140	Pcnx
369	ENSMUSG00000021180	Rps6ka5
370	ENSMUSG00000021198	Unc79
371	ENSMUSG00000021200	Asb2
372	ENSMUSG00000021203	Otub2
373	ENSMUSG00000021219	Rgs6
374	ENSMUSG00000021221	Dpf3
375	ENSMUSG00000021222	Dcaf4
376	ENSMUSG00000021223	Papln
377	ENSMUSG00000021224	Numb
378	ENSMUSG00000021228	Acot3
379	ENSMUSG00000021236	Entpd5
380	ENSMUSG00000021238	Aldh6a1
381	ENSMUSG00000021239	Vsx2
382	ENSMUSG00000021240	Abcd4
383	ENSMUSG00000021243	Fcf1
384	ENSMUSG00000021244	Ylpm1
385	ENSMUSG00000021248	Tmed10
386	ENSMUSG00000021250	Fos
387	ENSMUSG00000021255	Esrrb
388	ENSMUSG00000021361	Tmem14c
389	ENSMUSG00000021364	Elovl2
390	ENSMUSG00000021381	Barx1
391	ENSMUSG00000021395	Spin1
392	ENSMUSG00000021400	Wrnip1
393	ENSMUSG00000021448	Shc3
394	ENSMUSG00000021451	Sema4d
395	ENSMUSG00000021453	Gadd45g
396	ENSMUSG00000021474	Sfxn1
397	ENSMUSG00000021494	Ddx41
398	ENSMUSG00000021495	Fam193b
399	ENSMUSG00000021500	Ddx46
400	ENSMUSG00000021501	Caml
401	ENSMUSG00000021504	B4galt7
402	ENSMUSG00000021552	Gkap1
403	ENSMUSG00000021587	Pcsk1
404	ENSMUSG00000021600	8030423J24Rik
405	ENSMUSG00000021629	Slc30a5
406	ENSMUSG00000021635	Rad17
407	ENSMUSG00000021636	Marveld2
408	ENSMUSG00000021662	Arhgef28
409	ENSMUSG00000021665	Hexb
410	ENSMUSG00000021666	Gfm2
411	ENSMUSG00000021690	Jmy
412	ENSMUSG00000021702	Thbs4
413	ENSMUSG00000021810	Ecd
414	ENSMUSG00000021811	Dnajc9
415	ENSMUSG00000021820	Camk2g
416	ENSMUSG00000021884	Hacl1
417	ENSMUSG00000021900	Btd
418	ENSMUSG00000021901	Bap1
419	ENSMUSG00000021902	Phf7
420	ENSMUSG00000021903	Galnt15
421	ENSMUSG00000021932	Rnaseh2b
422	ENSMUSG00000021944	Gata4
423	ENSMUSG00000021947	Cryl1
424	ENSMUSG00000021958	Pinx1
425	ENSMUSG00000021961	4930578I06Rik
426	ENSMUSG00000021963	Sap18
427	ENSMUSG00000021965	Ska3
428	ENSMUSG00000021967	Mrp63
429	ENSMUSG00000021969	Zdhhc20
430	ENSMUSG00000021983	Atp8a2
431	ENSMUSG00000021990	Spata13
432	ENSMUSG00000022024	Sugt1
433	ENSMUSG00000022031	Elp3
434	ENSMUSG00000022032	Scara5
435	ENSMUSG00000022246	Rai14
436	ENSMUSG00000022263	Trio
437	ENSMUSG00000022265	Ank
438	ENSMUSG00000022270	Fam134b
439	ENSMUSG00000022288	4930447A16Rik
440	ENSMUSG00000022311	Csmd3
441	ENSMUSG00000022372	Sla
442	ENSMUSG00000022378	Fam49b
443	ENSMUSG00000022394	L3mbtl2
444	ENSMUSG00000022416	Cacna1i
445	ENSMUSG00000022419	Deptor
446	ENSMUSG00000022422	Dscc1
447	ENSMUSG00000022442	Ttll1
448	ENSMUSG00000022443	Myh9
449	ENSMUSG00000022449	Adamts20
450	ENSMUSG00000022454	Nell2
451	ENSMUSG00000022503	Nubp1
452	ENSMUSG00000022510	Trp63
453	ENSMUSG00000022514	Il1rap
454	ENSMUSG00000022518	4930562C15Rik
455	ENSMUSG00000022519	Srl
456	ENSMUSG00000022521	Crebbp
457	ENSMUSG00000022523	Fgf12
458	ENSMUSG00000022538	Lsg1
459	ENSMUSG00000022557	Bop1
460	ENSMUSG00000022558	Mroh1
461	ENSMUSG00000022562	Oplah
462	ENSMUSG00000022564	Grina
463	ENSMUSG00000022565	Plec
464	ENSMUSG00000022613	Miox
465	ENSMUSG00000022614	Lmf2
466	ENSMUSG00000022615	Tymp
467	ENSMUSG00000022617	Chkb
468	ENSMUSG00000022623	Shank3
469	ENSMUSG00000022636	Alcam
470	ENSMUSG00000022637	Cblb
471	ENSMUSG00000022674	Ube2v2
472	ENSMUSG00000022710	Usp7
473	ENSMUSG00000022711	Pmm2
474	ENSMUSG00000022756	Slc7a4
475	ENSMUSG00000022758	P2rx6
476	ENSMUSG00000022759	4930451C15Rik
477	ENSMUSG00000022760	Thap7
478	ENSMUSG00000022761	Lztr1
479	ENSMUSG00000022763	Aifm3
480	ENSMUSG00000022765	Snap29
481	ENSMUSG00000022766	Serpind1
482	ENSMUSG00000022768	Ccdc116
483	ENSMUSG00000022771	Ppil2
484	ENSMUSG00000022773	Ypel1
485	ENSMUSG00000022779	Top3b
486	ENSMUSG00000022783	Spag6
487	ENSMUSG00000022788	Fgd4
488	ENSMUSG00000022789	Dnm1l
489	ENSMUSG00000022792	Yars2
490	ENSMUSG00000022811	Zfp148
491	ENSMUSG00000022816	Fstl1
492	ENSMUSG00000022831	Hcls1
493	ENSMUSG00000022836	Mylk
494	ENSMUSG00000022841	Ap2m1
495	ENSMUSG00000022842	Ece2
496	ENSMUSG00000022843	Clcn2
497	ENSMUSG00000022847	Thpo
498	ENSMUSG00000022857	Tmprss15
499	ENSMUSG00000022883	Robo1
500	ENSMUSG00000022911	Arl13b
501	ENSMUSG00000022995	Enah
502	ENSMUSG00000023026	Dip2b
503	ENSMUSG00000023094	Msrb2
504	ENSMUSG00000023104	Rfc2
505	ENSMUSG00000023307	44260
506	ENSMUSG00000023737	1700082M22Rik
507	ENSMUSG00000023809	Rps6ka2
508	ENSMUSG00000023885	Thbs2
509	ENSMUSG00000023886	Smoc2
510	ENSMUSG00000023923	Tbc1d5
511	ENSMUSG00000023927	Satb1
512	ENSMUSG00000024037	Wdr4
513	ENSMUSG00000024038	Ndufv3
514	ENSMUSG00000024044	Epb4.1l3
515	ENSMUSG00000024050	Wiz
516	ENSMUSG00000024109	Nrxn1
517	ENSMUSG00000024211	Grm8
518	ENSMUSG00000024227	2610034M16Rik
519	ENSMUSG00000024228	Nudt12
520	ENSMUSG00000024236	Svil
521	ENSMUSG00000024268	Celf4
522	ENSMUSG00000024346	Pfdn1
523	ENSMUSG00000024383	Map3k2
524	ENSMUSG00000024487	Yipf5
525	ENSMUSG00000024525	Impa2
526	ENSMUSG00000024593	Megf10
527	ENSMUSG00000024660	Incenp
528	ENSMUSG00000024666	Tmem138
529	ENSMUSG00000024667	Tmem216
530	ENSMUSG00000024668	Sdhaf2
531	ENSMUSG00000024670	Cd6
532	ENSMUSG00000024697	Gna14
533	ENSMUSG00000024729	1700017D01Rik
534	ENSMUSG00000024730	Ms4a8a
535	ENSMUSG00000024736	Tmem132a
536	ENSMUSG00000024737	Slc15a3
537	ENSMUSG00000024740	Ddb1
538	ENSMUSG00000024764	Naa40
539	ENSMUSG00000024767	Otub1
540	ENSMUSG00000024770	Lipn
541	ENSMUSG00000024774	Ankrd22
542	ENSMUSG00000024798	Htr7
543	ENSMUSG00000024811	Tnks2
544	ENSMUSG00000024816	Frmd8
545	ENSMUSG00000024833	Pola2
546	ENSMUSG00000024847	Aip
547	ENSMUSG00000024851	Pitpnm1
548	ENSMUSG00000024856	Cdk2ap2
549	ENSMUSG00000024857	Cabp2
550	ENSMUSG00000024891	Slc29a2
551	ENSMUSG00000024896	Minpp1
552	ENSMUSG00000024913	Lrp5
553	ENSMUSG00000024941	Scyl1
554	ENSMUSG00000024942	Capn1
555	ENSMUSG00000024955	Esrra
556	ENSMUSG00000024957	Kcnk4
557	ENSMUSG00000024958	Gpr137
558	ENSMUSG00000024959	Bad
559	ENSMUSG00000024960	Plcb3
560	ENSMUSG00000024974	Smc3
561	ENSMUSG00000024978	Gpam
562	ENSMUSG00000025001	Hells
563	ENSMUSG00000025010	Ccnj
564	ENSMUSG00000025025	Mxi1
565	ENSMUSG00000025026	Add3
566	ENSMUSG00000025059	Gyk
567	ENSMUSG00000025078	Nhlrc2
568	ENSMUSG00000025090	Ccdc172
569	ENSMUSG00000025102	3110040N11Rik
570	ENSMUSG00000025103	Btbd1
571	ENSMUSG00000025147	Mob2
572	ENSMUSG00000025170	Rab40b
573	ENSMUSG00000025173	Wdr45b
574	ENSMUSG00000025266	Gnl3l
575	ENSMUSG00000025280	Polr3a
576	ENSMUSG00000025287	Acot9
577	ENSMUSG00000025290	Rps24
578	ENSMUSG00000025323	Sp4
579	ENSMUSG00000025395	Prim1
580	ENSMUSG00000025396	Hsd17b6
581	ENSMUSG00000025574	Tk1
582	ENSMUSG00000025576	Rbfox3
583	ENSMUSG00000025656	Arhgef9
584	ENSMUSG00000025716	Myo3a
585	ENSMUSG00000025738	Fbxl16
586	ENSMUSG00000025742	Prps2
587	ENSMUSG00000025855	Prkar1b
588	ENSMUSG00000025856	Pdgfa
589	ENSMUSG00000025857	Heatr2
590	ENSMUSG00000025858	Get4
591	ENSMUSG00000025860	Xiap
592	ENSMUSG00000025862	Stag2
593	ENSMUSG00000025889	Snca
594	ENSMUSG00000025892	Gria4
595	ENSMUSG00000025927	Tfap2b
596	ENSMUSG00000025933	Tmem14a
597	ENSMUSG00000025934	Gsta3
598	ENSMUSG00000025971	9430016H08Rik
599	ENSMUSG00000025978	Rftn2
600	ENSMUSG00000025983	Ccdc150
601	ENSMUSG00000025997	Ikzf2
602	ENSMUSG00000026087	Mrpl30
603	ENSMUSG00000026088	Mitd1
604	ENSMUSG00000026095	Asnsd1
605	ENSMUSG00000026096	Osgepl1
606	ENSMUSG00000026097	Ormdl1
607	ENSMUSG00000026098	Pms1
608	ENSMUSG00000026142	Rhbdd1
609	ENSMUSG00000026170	Cyp27a1
610	ENSMUSG00000026181	Ppm1f
611	ENSMUSG00000026197	Zfand2b
612	ENSMUSG00000026198	Abcb6
613	ENSMUSG00000026255	Efhd1
614	ENSMUSG00000026288	Inpp5d
615	ENSMUSG00000026301	Iqca
616	ENSMUSG00000026321	Tnfrsf11a
617	ENSMUSG00000026331	Slco6c1
618	ENSMUSG00000026335	Pam
619	ENSMUSG00000026336	Slco6d1
620	ENSMUSG00000026348	Acmsd
621	ENSMUSG00000026349	Ccnt2
622	ENSMUSG00000026433	Rab7l1
623	ENSMUSG00000026469	Xpr1
624	ENSMUSG00000026496	Parp1
625	ENSMUSG00000026605	Cenpf
626	ENSMUSG00000026610	Esrrg
627	ENSMUSG00000026623	Lpgat1
628	ENSMUSG00000026628	Atf3
629	ENSMUSG00000026655	Fam107b
630	ENSMUSG00000026657	Frmd4a
631	ENSMUSG00000026662	Sephs1
632	ENSMUSG00000026664	Phyh
633	ENSMUSG00000026668	Ucma
634	ENSMUSG00000026669	Mcm10
635	ENSMUSG00000026672	Optn
636	ENSMUSG00000026676	Ccdc3
637	ENSMUSG00000026727	Rsu1
638	ENSMUSG00000026737	Pip4k2a
639	ENSMUSG00000026753	Ppp6c
640	ENSMUSG00000026754	Golga1
641	ENSMUSG00000026755	Arpc5l
642	ENSMUSG00000026761	Orc4
643	ENSMUSG00000026767	Fam188a
644	ENSMUSG00000026768	Itga8
645	ENSMUSG00000026784	Pdss1
646	ENSMUSG00000026786	Apbb1ip
647	ENSMUSG00000026790	Odf2
648	ENSMUSG00000026814	Eng
649	ENSMUSG00000026817	Ak1
650	ENSMUSG00000026819	Slc25a25
651	ENSMUSG00000026820	Ptges2
652	ENSMUSG00000026825	Dnm1
653	ENSMUSG00000026833	Olfm1
654	ENSMUSG00000026834	Acvr1c
655	ENSMUSG00000026840	Lamc3
656	ENSMUSG00000026841	Fibcd1
657	ENSMUSG00000026842	Abl1
658	ENSMUSG00000026857	Ntmt1
659	ENSMUSG00000026885	Ttll11
660	ENSMUSG00000026887	Mrrf
661	ENSMUSG00000026917	Wdr5
662	ENSMUSG00000026918	Brd3
663	ENSMUSG00000026919	Lcn4
664	ENSMUSG00000026923	Notch1
665	ENSMUSG00000026924	Sec16a
666	ENSMUSG00000026925	Inpp5e
667	ENSMUSG00000026926	Pmpca
668	ENSMUSG00000026927	Sdccag3
669	ENSMUSG00000026970	Rbms1
670	ENSMUSG00000026979	Psd4
671	ENSMUSG00000026981	Il1rn
672	ENSMUSG00000026987	Baz2b
673	ENSMUSG00000026991	Pkp4
674	ENSMUSG00000027048	Abcb11
675	ENSMUSG00000027500	Stmn2
676	ENSMUSG00000027506	Tpd52
677	ENSMUSG00000027508	Pag1
678	ENSMUSG00000027524	Edn3
679	ENSMUSG00000027525	Phactr3
680	ENSMUSG00000027530	Fabp12
681	ENSMUSG00000027556	Car1
682	ENSMUSG00000027765	P2ry1
683	ENSMUSG00000027777	Schip1
684	ENSMUSG00000027804	Ppid
685	ENSMUSG00000027806	Tsc22d2
686	ENSMUSG00000027859	Ngf
687	ENSMUSG00000027927	Lelp1
688	ENSMUSG00000027936	Crtc2
689	ENSMUSG00000027938	Creb3l4
690	ENSMUSG00000027981	Rnpc3
691	ENSMUSG00000027983	Cyp2u1
692	ENSMUSG00000027985	Lef1
693	ENSMUSG00000028013	Ppa2
694	ENSMUSG00000028064	Sema4a
695	ENSMUSG00000028066	Pmf1
696	ENSMUSG00000028106	Rprd2
697	ENSMUSG00000028217	Cdh17
698	ENSMUSG00000028251	Tstd3
699	ENSMUSG00000028252	Ccnc
700	ENSMUSG00000028255	Clca3
701	ENSMUSG00000028339	Col15a1
702	ENSMUSG00000028351	Brinp1
703	ENSMUSG00000028356	Ambp
704	ENSMUSG00000028358	Zfp618
705	ENSMUSG00000028370	Pappa
706	ENSMUSG00000028373	Astn2
707	ENSMUSG00000028382	Ptbp3
708	ENSMUSG00000028383	Hsdl2
709	ENSMUSG00000028385	Snx30
710	ENSMUSG00000028386	Slc46a2
711	ENSMUSG00000028488	Sh3gl2
712	ENSMUSG00000028492	Fam154a
713	ENSMUSG00000028496	Mllt3
714	ENSMUSG00000028519	Dab1
715	ENSMUSG00000028653	Trit1
716	ENSMUSG00000028654	Mycl
717	ENSMUSG00000028708	Mknk1
718	ENSMUSG00000028771	Ptpn12
719	ENSMUSG00000028847	Trappc3
720	ENSMUSG00000029053	Prkcz
721	ENSMUSG00000029060	Mib2
722	ENSMUSG00000029097	Trmt44
723	ENSMUSG00000029098	Acox3
724	ENSMUSG00000029106	Add1
725	ENSMUSG00000029120	Ppp2r2c
726	ENSMUSG00000029131	Dnajb6
727	ENSMUSG00000029171	Pgm1
728	ENSMUSG00000029189	Sel1l3
729	ENSMUSG00000029212	Gabrb1
730	ENSMUSG00000029245	Epha5
731	ENSMUSG00000029246	Ppat
732	ENSMUSG00000029247	Paics
733	ENSMUSG00000029249	Rest
734	ENSMUSG00000029250	Polr2b
735	ENSMUSG00000029268	Ugt2a1
736	ENSMUSG00000029269	Sult1b1
737	ENSMUSG00000029272	Sult1e1
738	ENSMUSG00000029273	Sult1d1
739	ENSMUSG00000029286	Enam
740	ENSMUSG00000029291	Rufy3
741	ENSMUSG00000029313	Aff1
742	ENSMUSG00000029333	Rasgef1b
743	ENSMUSG00000029334	Prkg2
744	ENSMUSG00000029368	Alb
745	ENSMUSG00000029376	Mthfd2l
746	ENSMUSG00000029438	Bcl7a
747	ENSMUSG00000029442	Wdr66
748	ENSMUSG00000029449	Rhof
749	ENSMUSG00000029466	Anapc7
750	ENSMUSG00000029467	Atp2a2
751	ENSMUSG00000029470	P2rx4
752	ENSMUSG00000029471	Camkk2
753	ENSMUSG00000029552	Tes
754	ENSMUSG00000029563	Foxp2
755	ENSMUSG00000029629	Phf14
756	ENSMUSG00000029632	Ndufa4
757	ENSMUSG00000029636	Wasf3
758	ENSMUSG00000029644	Pdx1
759	ENSMUSG00000029651	Mtus2
760	ENSMUSG00000029655	N4bp2l2
761	ENSMUSG00000029656	C8b
762	ENSMUSG00000029657	Hsph1
763	ENSMUSG00000029658	Wdr95
764	ENSMUSG00000029670	Ing3
765	ENSMUSG00000029671	Wnt16
766	ENSMUSG00000029672	Fam3c
767	ENSMUSG00000029673	Auts2
768	ENSMUSG00000029686	Cul1
769	ENSMUSG00000029703	Lrwd1
770	ENSMUSG00000029735	Tpk1
771	ENSMUSG00000029736	Nobox
772	ENSMUSG00000029759	Pon3
773	ENSMUSG00000029762	Akr1b8
774	ENSMUSG00000029763	Exoc4
775	ENSMUSG00000029765	Plxna4
776	ENSMUSG00000029775	Klhdc10
777	ENSMUSG00000029776	Hibadh
778	ENSMUSG00000029777	Gars
779	ENSMUSG00000029778	Adcyap1r1
780	ENSMUSG00000029790	Cep41
781	ENSMUSG00000029851	Fam115c
782	ENSMUSG00000029859	Epha1
783	ENSMUSG00000029860	Zyx
784	ENSMUSG00000029861	Fam131b
785	ENSMUSG00000029862	Clcn1
786	ENSMUSG00000029863	Casp2
787	ENSMUSG00000029864	Gstk1
788	ENSMUSG00000029866	Kel
789	ENSMUSG00000029867	1700034O15Rik
790	ENSMUSG00000029915	Clec5a
791	ENSMUSG00000030067	Foxp1
792	ENSMUSG00000030137	Tuba8
793	ENSMUSG00000030327	Necap1
794	ENSMUSG00000030428	Ttyh1
795	ENSMUSG00000030465	Psd3
796	ENSMUSG00000030638	Sh3gl3
797	ENSMUSG00000030669	Calca
798	ENSMUSG00000030672	Mylpf
799	ENSMUSG00000030682	Cdipt
800	ENSMUSG00000030683	Sez6l2
801	ENSMUSG00000030685	Kctd13
802	ENSMUSG00000030762	Aqp8
803	ENSMUSG00000030768	Disp1
804	ENSMUSG00000030800	Prss8
805	ENSMUSG00000030801	Kat8
806	ENSMUSG00000030802	Bckdk
807	ENSMUSG00000030804	Gm21974
808	ENSMUSG00000030815	Phkg2
809	ENSMUSG00000030816	Rnf40
810	ENSMUSG00000030822	Prr14
811	ENSMUSG00000030823	9130019O22Rik
812	ENSMUSG00000030849	Fgfr2
813	ENSMUSG00000030850	Ate1
814	ENSMUSG00000030852	Tacc2
815	ENSMUSG00000030861	Acadsb
816	ENSMUSG00000030862	Cpxm2
817	ENSMUSG00000030865	Chp2
818	ENSMUSG00000030873	Scnn1b
819	ENSMUSG00000030876	Mettl9
820	ENSMUSG00000030880	Polr3e
821	ENSMUSG00000030922	Lyrm1
822	ENSMUSG00000030930	Chst15
823	ENSMUSG00000030970	Ctbp2
824	ENSMUSG00000030976	Tex36
825	ENSMUSG00000031004	Mki67
826	ENSMUSG00000031007	Atp6ap2
827	ENSMUSG00000031093	Dock11
828	ENSMUSG00000031099	Smarca1
829	ENSMUSG00000031104	Rab33a
830	ENSMUSG00000031109	Enox2
831	ENSMUSG00000031137	Fgf13
832	ENSMUSG00000031147	Magix
833	ENSMUSG00000031148	Gpkow
834	ENSMUSG00000031149	Praf2
835	ENSMUSG00000031150	Ccdc120
836	ENSMUSG00000031153	Gripap1
837	ENSMUSG00000031155	Pim2
838	ENSMUSG00000031156	Slc35a2
839	ENSMUSG00000031157	Pqbp1
840	ENSMUSG00000031158	Timm17b
841	ENSMUSG00000031160	Eras
842	ENSMUSG00000031161	Hdac6
843	ENSMUSG00000031162	Gata1
844	ENSMUSG00000031196	F8
845	ENSMUSG00000031197	Vbp1
846	ENSMUSG00000031201	Brcc3
847	ENSMUSG00000031214	Ophn1
848	ENSMUSG00000031239	Itm2a
849	ENSMUSG00000031242	2610002M06Rik
850	ENSMUSG00000031246	Sh3bgrl
851	ENSMUSG00000031253	Srpx2
852	ENSMUSG00000031273	Col4a6
853	ENSMUSG00000031274	Col4a5
854	ENSMUSG00000031283	Chrdl1
855	ENSMUSG00000031298	Gpr64
856	ENSMUSG00000031303	Map3k15
857	ENSMUSG00000031309	Rps6ka3
858	ENSMUSG00000031311	Nono
859	ENSMUSG00000031312	Itgb1bp2
860	ENSMUSG00000031342	Gpm6b
861	ENSMUSG00000031343	Gabra3
862	ENSMUSG00000031352	Hccs
863	ENSMUSG00000031355	Arhgap6
864	ENSMUSG00000031358	Msl3
865	ENSMUSG00000031376	Atp2b3
866	ENSMUSG00000031377	Bmx
867	ENSMUSG00000031379	Pir
868	ENSMUSG00000031400	G6pdx
869	ENSMUSG00000031402	Mpp1
870	ENSMUSG00000031403	Dkc1
871	ENSMUSG00000031433	Rbm41
872	ENSMUSG00000031434	Morc4
873	ENSMUSG00000031561	Tenm3
874	ENSMUSG00000031620	1700007B14Rik
875	ENSMUSG00000031626	Sorbs2
876	ENSMUSG00000031645	F11
877	ENSMUSG00000031673	Cdh11
878	ENSMUSG00000031688	Pou4f2
879	ENSMUSG00000031714	Gab1
880	ENSMUSG00000031715	Smarca5
881	ENSMUSG00000031727	Pmfbp1
882	ENSMUSG00000031748	Gnao1
883	ENSMUSG00000031749	St3gal2
884	ENSMUSG00000031758	Cdyl2
885	ENSMUSG00000031766	Slc12a3
886	ENSMUSG00000031772	Cntnap4
887	ENSMUSG00000031822	Gse1
888	ENSMUSG00000031823	Zdhhc7
889	ENSMUSG00000031824	6430548M08Rik
890	ENSMUSG00000031825	Crispld2
891	ENSMUSG00000031826	Usp10
892	ENSMUSG00000031828	Klhl36
893	ENSMUSG00000031837	Necab2
894	ENSMUSG00000031841	Cdh13
895	ENSMUSG00000031844	Hsd17b2
896	ENSMUSG00000031853	BC021891
897	ENSMUSG00000031871	Cdh5
898	ENSMUSG00000031872	Bean1
899	ENSMUSG00000031876	Cmtm1
900	ENSMUSG00000031877	Ces2g
901	ENSMUSG00000031878	Nae1
902	ENSMUSG00000031879	Fam96b
903	ENSMUSG00000031880	Rrad
904	ENSMUSG00000031881	Cdh16
905	ENSMUSG00000031893	Tsnaxip1
906	ENSMUSG00000031896	Ctrl
907	ENSMUSG00000031897	Psmb10
908	ENSMUSG00000031901	Dus2l
909	ENSMUSG00000031902	Nfatc3
910	ENSMUSG00000031903	Pla2g15
911	ENSMUSG00000031904	Slc7a6
912	ENSMUSG00000031906	Smpd3
913	ENSMUSG00000031910	Has3
914	ENSMUSG00000031913	Vps4a
915	ENSMUSG00000031916	Cog8
916	ENSMUSG00000031917	Nip7
917	ENSMUSG00000031919	Tmed6
918	ENSMUSG00000031921	Terf2
919	ENSMUSG00000031924	Cyb5b
920	ENSMUSG00000031925	Maml2
921	ENSMUSG00000031928	Mre11a
922	ENSMUSG00000031932	Gpr83
923	ENSMUSG00000031933	Folr4
924	ENSMUSG00000031950	Gabarapl2
925	ENSMUSG00000031951	Tmem231
926	ENSMUSG00000031952	Chst5
927	ENSMUSG00000031953	Tmem170
928	ENSMUSG00000031954	Cfdp1
929	ENSMUSG00000031963	Bmper
930	ENSMUSG00000031967	Afg3l1
931	ENSMUSG00000031970	Dbndd1
932	ENSMUSG00000032000	Birc3
933	ENSMUSG00000032006	Pdgfd
934	ENSMUSG00000032033	Barx2
935	ENSMUSG00000032172	Olfm2
936	ENSMUSG00000032179	Bmp5
937	ENSMUSG00000032207	Lipc
938	ENSMUSG00000032224	Fam81a
939	ENSMUSG00000032280	Tle3
940	ENSMUSG00000032288	Imp3
941	ENSMUSG00000032290	Ptpn9
942	ENSMUSG00000032295	Man2c1
943	ENSMUSG00000032298	Neil1
944	ENSMUSG00000032299	Commd4
945	ENSMUSG00000032309	Fbxo22
946	ENSMUSG00000032311	Nrg4
947	ENSMUSG00000032314	Etfa
948	ENSMUSG00000032318	Isl2
949	ENSMUSG00000032431	Crtap
950	ENSMUSG00000032434	Cmtm6
951	ENSMUSG00000032435	Dync1li1
952	ENSMUSG00000032540	Abhd5
953	ENSMUSG00000032548	Slco2a1
954	ENSMUSG00000032625	Thsd7a
955	ENSMUSG00000032705	Exd2
956	ENSMUSG00000032714	Syde1
957	ENSMUSG00000032733	Snx33
958	ENSMUSG00000032743	D430042O09Rik
959	ENSMUSG00000032750	Gab3
960	ENSMUSG00000032763	Ilvbl
961	ENSMUSG00000032827	Ppp1r9a
962	ENSMUSG00000032834	Pwp2
963	ENSMUSG00000032911	Cspg4
964	ENSMUSG00000033105	Lss
965	ENSMUSG00000033126	Ybey
966	ENSMUSG00000033159	Cnppd1
967	ENSMUSG00000033208	S100b
968	ENSMUSG00000033255	Gm5134
969	ENSMUSG00000033257	Ttll4
970	ENSMUSG00000033278	Ptprm
971	ENSMUSG00000033306	Lpp
972	ENSMUSG00000033308	Dpyd
973	ENSMUSG00000033409	Syce1l
974	ENSMUSG00000033416	Gucd1
975	ENSMUSG00000033502	Cdc14a
976	ENSMUSG00000033530	Ttc7b
977	ENSMUSG00000033542	Arhgef5
978	ENSMUSG00000033545	Znrf1
979	ENSMUSG00000033569	Bai3
980	ENSMUSG00000033632	AW554918
981	ENSMUSG00000033703	Fuk
982	ENSMUSG00000033720	Sfxn5
983	ENSMUSG00000033721	Vav3
984	ENSMUSG00000033768	Nrxn2
985	ENSMUSG00000034021	Pds5b
986	ENSMUSG00000034040	Wbscr17
987	ENSMUSG00000034057	Myrfl
988	ENSMUSG00000034071	Zfp551
989	ENSMUSG00000034105	Tldc1
990	ENSMUSG00000034112	Atp2c2
991	ENSMUSG00000034126	Pomt2
992	ENSMUSG00000034145	Tmem63c
993	ENSMUSG00000034151	Zbbx
994	ENSMUSG00000034157	2310044G17Rik
995	ENSMUSG00000034161	Scx
996	ENSMUSG00000034243	Golgb1
997	ENSMUSG00000034300	Fam53c
998	ENSMUSG00000034308	Sdr42e1
999	ENSMUSG00000034333	Zbed4
1000	ENSMUSG00000034371	Dak
1001	ENSMUSG00000034390	Cmip
1002	ENSMUSG00000034445	Cyb561a3
1003	ENSMUSG00000034480	Diap2
1004	ENSMUSG00000034488	Edil3
1005	ENSMUSG00000034525	BC018507
1006	ENSMUSG00000034544	Rsrc1
1007	ENSMUSG00000034560	A230046K03Rik
1008	ENSMUSG00000034573	Ptpn13
1009	ENSMUSG00000034591	Slc41a2
1010	ENSMUSG00000034601	2700049A03Rik
1011	ENSMUSG00000034610	Zcchc11
1012	ENSMUSG00000034612	Chst11
1013	ENSMUSG00000034636	Zyg11b
1014	ENSMUSG00000034660	Galp
1015	ENSMUSG00000034765	Dusp5
1016	ENSMUSG00000034780	B3galt1
1017	ENSMUSG00000034781	Gna11
1018	ENSMUSG00000034792	Gna15
1019	ENSMUSG00000034813	Grip1
1020	ENSMUSG00000034820	Cpsf7
1021	ENSMUSG00000034872	Gipc3
1022	ENSMUSG00000034881	Tbxa2r
1023	ENSMUSG00000034889	Cactin
1024	ENSMUSG00000034893	Cog3
1025	ENSMUSG00000034902	Pip5k1c
1026	ENSMUSG00000034912	Mdga2
1027	ENSMUSG00000034917	Tjp3
1028	ENSMUSG00000034932	Mrpl54
1029	ENSMUSG00000034947	Tmem106a
1030	ENSMUSG00000034949	Zfr2
1031	ENSMUSG00000034951	Cog7
1032	ENSMUSG00000034958	Atcay
1033	ENSMUSG00000034974	Dapk3
1034	ENSMUSG00000034990	Otoa
1035	ENSMUSG00000034993	Vat1
1036	ENSMUSG00000034994	Eef2
1037	ENSMUSG00000035004	Igsf6
1038	ENSMUSG00000035031	C8a
1039	ENSMUSG00000035041	Creb3l3
1040	ENSMUSG00000035045	Zc3h12b
1041	ENSMUSG00000035049	Rrp12
1042	ENSMUSG00000035062	Zc4h2
1043	ENSMUSG00000035064	Eef2k
1044	ENSMUSG00000035150	Eif2s3x
1045	ENSMUSG00000035168	Tanc1
1046	ENSMUSG00000035177	Nlrp2
1047	ENSMUSG00000035206	Sppl2b
1048	ENSMUSG00000035215	Lsm7
1049	ENSMUSG00000035236	Scai
1050	ENSMUSG00000035237	Lcat
1051	ENSMUSG00000035242	Oaz1
1052	ENSMUSG00000035262	Amh
1053	ENSMUSG00000035273	Hpse
1054	ENSMUSG00000035278	Plekhj1
1055	ENSMUSG00000035279	Ssc5d
1056	ENSMUSG00000035285	Nat14
1057	ENSMUSG00000035295	Wdr38
1058	ENSMUSG00000035325	Sec31a
1059	ENSMUSG00000035329	Fbxo33
1060	ENSMUSG00000035349	Mia2
1061	ENSMUSG00000035370	Adat3
1062	ENSMUSG00000035390	Brsk1
1063	ENSMUSG00000035392	Dennd1a
1064	ENSMUSG00000035413	Tmem98
1065	ENSMUSG00000035429	Ptprh
1066	ENSMUSG00000035437	Rabgap1
1067	ENSMUSG00000035441	Myo1d
1068	ENSMUSG00000035476	Tab3
1069	ENSMUSG00000035478	Mbd3
1070	ENSMUSG00000035486	Plk5
1071	ENSMUSG00000035506	Slc12a8
1072	ENSMUSG00000035513	Ntng2
1073	ENSMUSG00000035530	Eif1
1074	ENSMUSG00000035545	Leng8
1075	ENSMUSG00000035575	Utp6
1076	ENSMUSG00000035595	1600002K03Rik
1077	ENSMUSG00000035621	Midn
1078	ENSMUSG00000035640	Dos
1079	ENSMUSG00000035651	4930480E11Rik
1080	ENSMUSG00000035673	Sbno2
1081	ENSMUSG00000035681	Kcnc2
1082	ENSMUSG00000035697	Hmha1
1083	ENSMUSG00000035711	Dok3
1084	ENSMUSG00000035722	Abca7
1085	ENSMUSG00000035745	Grin3b
1086	ENSMUSG00000035754	Wdr18
1087	ENSMUSG00000035770	Dync1li2
1088	ENSMUSG00000035798	Zdhhc17
1089	ENSMUSG00000035811	Ugt2b35
1090	ENSMUSG00000035824	Tk2
1091	ENSMUSG00000035845	Alg12
1092	ENSMUSG00000035873	Pawr
1093	ENSMUSG00000035885	Cox8a
1094	ENSMUSG00000035916	Ptprq
1095	ENSMUSG00000035954	Dock4
1096	ENSMUSG00000035963	Odf3l2
1097	ENSMUSG00000036053	Fmnl2
1098	ENSMUSG00000036095	Dgkb
1099	ENSMUSG00000036218	Pdzrn4
1100	ENSMUSG00000036256	Igfbp7
1101	ENSMUSG00000036264	Fstl4
1102	ENSMUSG00000036270	Edc4
1103	ENSMUSG00000036278	Macrod1
1104	ENSMUSG00000036285	Noa1
1105	ENSMUSG00000036323	Srp72
1106	ENSMUSG00000036381	P2ry14
1107	ENSMUSG00000036442	Thap11
1108	ENSMUSG00000036452	Arhgap26
1109	ENSMUSG00000036461	Elf1
1110	ENSMUSG00000036510	Cdh8
1111	ENSMUSG00000036529	Sbf1
1112	ENSMUSG00000036561	Ppp6r2
1113	ENSMUSG00000036617	Etl4
1114	ENSMUSG00000036667	Fam115a
1115	ENSMUSG00000036672	Cenpt
1116	ENSMUSG00000036699	Zcchc12
1117	ENSMUSG00000036745	Ttll7
1118	ENSMUSG00000036777	Anln
1119	ENSMUSG00000036792	Mbd5
1120	ENSMUSG00000036805	Noxa1
1121	ENSMUSG00000036813	Entpd8
1122	ENSMUSG00000036815	Dpp10
1123	ENSMUSG00000036817	Sun1
1124	ENSMUSG00000036832	Lpar3
1125	ENSMUSG00000036833	Pnpla7
1126	ENSMUSG00000036840	Siah1a
1127	ENSMUSG00000036872	Abcc12
1128	ENSMUSG00000036893	Ehmt1
1129	ENSMUSG00000036899	Trpv5
1130	ENSMUSG00000036902	Neto2
1131	ENSMUSG00000036916	Zfp280c
1132	ENSMUSG00000036932	Aifm1
1133	ENSMUSG00000037072	44454
1134	ENSMUSG00000037086	1110059M19Rik
1135	ENSMUSG00000037098	Rab11fip3
1136	ENSMUSG00000037216	Lipt1
1137	ENSMUSG00000037278	Tmem97
1138	ENSMUSG00000037313	Tacc3
1139	ENSMUSG00000037339	Fam53a
1140	ENSMUSG00000037375	Hhat
1141	ENSMUSG00000037415	Ranbp10
1142	ENSMUSG00000037419	Endod1
1143	ENSMUSG00000037451	Slc22a20
1144	ENSMUSG00000037455	Slc18b1
1145	ENSMUSG00000037487	Ubr5
1146	ENSMUSG00000037490	Slc2a12
1147	ENSMUSG00000037492	Zmat4
1148	ENSMUSG00000037593	BC030499
1149	ENSMUSG00000037636	Slc25a43
1150	ENSMUSG00000037660	Gdf7
1151	ENSMUSG00000037669	1110057K04Rik
1152	ENSMUSG00000037685	Atp8a1
1153	ENSMUSG00000037736	Limch1
1154	ENSMUSG00000037747	Phyhipl
1155	ENSMUSG00000037750	Fam222b
1156	ENSMUSG00000037791	Phf12
1157	ENSMUSG00000037857	Nufip2
1158	ENSMUSG00000037887	Dusp8
1159	ENSMUSG00000037907	Ankrd13b
1160	ENSMUSG00000037922	Bank1
1161	ENSMUSG00000037946	Fgd3
1162	ENSMUSG00000037949	Ano10
1163	ENSMUSG00000037989	Wnk2
1164	ENSMUSG00000037990	Sh3rf3
1165	ENSMUSG00000038000	Acd
1166	ENSMUSG00000038025	Phf2
1167	ENSMUSG00000038048	Cntnap5c
1168	ENSMUSG00000038067	Csf3
1169	ENSMUSG00000038074	Fkbp14
1170	ENSMUSG00000038094	Atp13a4
1171	ENSMUSG00000038122	Tbc1d32
1172	ENSMUSG00000038143	Stox2
1173	ENSMUSG00000038145	Snrk
1174	ENSMUSG00000038151	Prdm1
1175	ENSMUSG00000038168	Leprel1
1176	ENSMUSG00000038178	Slc43a2
1177	ENSMUSG00000038188	Scarf1
1178	ENSMUSG00000038195	Rilp
1179	ENSMUSG00000038248	Sobp
1180	ENSMUSG00000038257	Glra3
1181	ENSMUSG00000038290	Smg6
1182	ENSMUSG00000038291	Snx25
1183	ENSMUSG00000038299	Wdr36
1184	ENSMUSG00000038302	Lace1
1185	ENSMUSG00000038331	Satb2
1186	ENSMUSG00000038384	Setd1b
1187	ENSMUSG00000038388	Mpp6
1188	ENSMUSG00000038459	Abhd17c
1189	ENSMUSG00000038522	AI317395
1190	ENSMUSG00000038526	Car14
1191	ENSMUSG00000038528	BC021785
1192	ENSMUSG00000038544	Inip
1193	ENSMUSG00000038593	Tctn1
1194	ENSMUSG00000038598	AI481877
1195	ENSMUSG00000038599	Capn8
1196	ENSMUSG00000038602	Slc35f1
1197	ENSMUSG00000038604	Fam65a
1198	ENSMUSG00000038646	Fam103a1
1199	ENSMUSG00000038651	Sycp2l
1200	ENSMUSG00000038668	Lpar1
1201	ENSMUSG00000038683	Pak1ip1
1202	ENSMUSG00000038709	Txndc8
1203	ENSMUSG00000038764	Ptpn3
1204	ENSMUSG00000038773	Kdm3b
1205	ENSMUSG00000038774	Ascc3
1206	ENSMUSG00000038792	4931403M11Rik
1207	ENSMUSG00000038807	Rap1gap2
1208	ENSMUSG00000038822	Hace1
1209	ENSMUSG00000038866	Zcchc2
1210	ENSMUSG00000038872	Zfhx3
1211	ENSMUSG00000038876	Rnf146
1212	ENSMUSG00000038965	Ube2l3
1213	ENSMUSG00000039004	Bmp6
1214	ENSMUSG00000039005	Tlr4
1215	ENSMUSG00000039031	Arhgap18
1216	ENSMUSG00000039043	2610034B18Rik
1217	ENSMUSG00000039046	Usp6nl
1218	ENSMUSG00000039063	Echdc3
1219	ENSMUSG00000039089	L3mbtl3
1220	ENSMUSG00000039128	Cdc123
1221	ENSMUSG00000039145	Camk1d
1222	ENSMUSG00000039164	Naif1
1223	ENSMUSG00000039166	Akap7
1224	ENSMUSG00000039205	Ciz1
1225	ENSMUSG00000039208	Metrnl
1226	ENSMUSG00000039244	E130309D02Rik
1227	ENSMUSG00000039254	Pomt1
1228	ENSMUSG00000039262	Prrc2b
1229	ENSMUSG00000039275	Foxk2
1230	ENSMUSG00000039278	Pcsk1n
1231	ENSMUSG00000039286	Fndc3b
1232	ENSMUSG00000039329	Tex19.1
1233	ENSMUSG00000039382	Wdr45
1234	ENSMUSG00000039384	Dusp10
1235	ENSMUSG00000039395	Mreg
1236	ENSMUSG00000039419	Cntnap2
1237	ENSMUSG00000039457	Ppl
1238	ENSMUSG00000039473	Ubn1
1239	ENSMUSG00000039476	Prrx2
1240	ENSMUSG00000039477	Tnrc18
1241	ENSMUSG00000039483	Asb6
1242	ENSMUSG00000039488	Cntn5
1243	ENSMUSG00000039542	Ncam1
1244	ENSMUSG00000039543	Ttc18
1245	ENSMUSG00000039545	4930524L23Rik
1246	ENSMUSG00000039556	Ppp1r3f
1247	ENSMUSG00000039599	Fam149b
1248	ENSMUSG00000039607	Rbms3
1249	ENSMUSG00000039652	Cpeb3
1250	ENSMUSG00000039684	Gm5422
1251	ENSMUSG00000039697	Ncoa7
1252	ENSMUSG00000039703	Nploc4
1253	ENSMUSG00000039706	Ldb2
1254	ENSMUSG00000039754	Alkbh4
1255	ENSMUSG00000039768	Dnajc11
1256	ENSMUSG00000039771	Polr2j
1257	ENSMUSG00000039809	Gabbr2
1258	ENSMUSG00000039891	Txlnb
1259	ENSMUSG00000039959	Hip1
1260	ENSMUSG00000039963	Ccdc40
1261	ENSMUSG00000039968	Rsbn1l
1262	ENSMUSG00000039976	Tbc1d16
1263	ENSMUSG00000039977	Ccdc67
1264	ENSMUSG00000040003	Magi2
1265	ENSMUSG00000040009	Gnaz
1266	ENSMUSG00000040016	Ptger3
1267	ENSMUSG00000040037	Negr1
1268	ENSMUSG00000040040	Ift88
1269	ENSMUSG00000040151	Hs2st1
1270	ENSMUSG00000040167	Ikzf5
1271	ENSMUSG00000040177	2310057M21Rik
1272	ENSMUSG00000040205	Cuzd1
1273	ENSMUSG00000040220	Gas8
1274	ENSMUSG00000040269	Mrps28
1275	ENSMUSG00000040322	Slc25a24
1276	ENSMUSG00000040331	Nsmce4a
1277	ENSMUSG00000040399	C630050I24Rik
1278	ENSMUSG00000040410	Fbxl4
1279	ENSMUSG00000040430	Pitpnc1
1280	ENSMUSG00000040451	Sgms1
1281	ENSMUSG00000040455	Usp45
1282	ENSMUSG00000040481	Bptf
1283	ENSMUSG00000040528	Milr1
1284	ENSMUSG00000040532	Abhd11
1285	ENSMUSG00000040540	Gm9770
1286	ENSMUSG00000040557	Wbscr27
1287	ENSMUSG00000040621	Gemin8
1288	ENSMUSG00000040624	Plekhg1
1289	ENSMUSG00000040675	Mthfd1l
1290	ENSMUSG00000040703	Cyp2s1
1291	ENSMUSG00000040710	St8sia4
1292	ENSMUSG00000040820	Hlcs
1293	ENSMUSG00000040907	Atp1a3
1294	ENSMUSG00000040913	Fbxw4
1295	ENSMUSG00000040929	Rfx3
1296	ENSMUSG00000040943	Tet2
1297	ENSMUSG00000040990	Sh3kbp1
1298	ENSMUSG00000041020	Map7d2
1299	ENSMUSG00000041058	Wwp1
1300	ENSMUSG00000041132	N4bp2l1
1301	ENSMUSG00000041147	Brca2
1302	ENSMUSG00000041268	Dmxl2
1303	ENSMUSG00000041272	Tox
1304	ENSMUSG00000041308	Sntb2
1305	ENSMUSG00000041360	D19Bwg1357e
1306	ENSMUSG00000041390	Mdfic
1307	ENSMUSG00000041417	Pik3r1
1308	ENSMUSG00000041423	Paqr6
1309	ENSMUSG00000041431	Ccnb1
1310	ENSMUSG00000041438	Cirh1a
1311	ENSMUSG00000041460	Cacna2d4
1312	ENSMUSG00000041482	Piezo2
1313	ENSMUSG00000041577	Prelp
1314	ENSMUSG00000041624	Gucy1a2
1315	ENSMUSG00000041645	Ddx24
1316	ENSMUSG00000041670	Rims1
1317	ENSMUSG00000041700	Lhfpl1
1318	ENSMUSG00000041702	Btbd7
1319	ENSMUSG00000041707	1810011H11Rik
1320	ENSMUSG00000041710	Trpc5
1321	ENSMUSG00000041712	Ubr7
1322	ENSMUSG00000041718	Alg13
1323	ENSMUSG00000041720	Pi4ka
1324	ENSMUSG00000041763	Tpp2
1325	ENSMUSG00000041771	Slc24a4
1326	ENSMUSG00000041774	Ydjc
1327	ENSMUSG00000041828	Abca8a
1328	ENSMUSG00000041836	Ptpre
1329	ENSMUSG00000041895	Wipi1
1330	ENSMUSG00000041907	Gpr45
1331	ENSMUSG00000041949	Tango6
1332	ENSMUSG00000041957	Pkp2
1333	ENSMUSG00000041958	Pigs
1334	ENSMUSG00000041974	Spidr
1335	ENSMUSG00000041997	Tlk1
1336	ENSMUSG00000042031	Lce3b
1337	ENSMUSG00000042064	Myo3b
1338	ENSMUSG00000042195	Slc35f2
1339	ENSMUSG00000042198	Chchd7
1340	ENSMUSG00000042244	Pglyrp3
1341	ENSMUSG00000042269	Fam92b
1342	ENSMUSG00000042292	Mkl1
1343	ENSMUSG00000042303	Sgsm3
1344	ENSMUSG00000042320	Prox2
1345	ENSMUSG00000042323	Pbrm1
1346	ENSMUSG00000042353	Frem3
1347	ENSMUSG00000042390	Gatad2b
1348	ENSMUSG00000042404	Dennd4b
1349	ENSMUSG00000042423	Fbrs
1350	ENSMUSG00000042462	Dctpp1
1351	ENSMUSG00000042492	Tbc1d10b
1352	ENSMUSG00000042501	Cpa6
1353	ENSMUSG00000042540	Acot5
1354	ENSMUSG00000042581	Thsd7b
1355	ENSMUSG00000042594	Sh2b3
1356	ENSMUSG00000042659	Arrdc4
1357	ENSMUSG00000042686	Jph1
1358	ENSMUSG00000042724	Map3k9
1359	ENSMUSG00000042774	Olfr1353
1360	ENSMUSG00000042807	Hecw2
1361	ENSMUSG00000042874	D930007J09Rik
1362	ENSMUSG00000042976	9930038B18Rik
1363	ENSMUSG00000043003	Rasef
1364	ENSMUSG00000043102	Qrfp
1365	ENSMUSG00000043119	Olfr448
1366	ENSMUSG00000043140	Tmem186
1367	ENSMUSG00000043153	Ispd
1368	ENSMUSG00000043165	Lor
1369	ENSMUSG00000043177	Gm11993
1370	ENSMUSG00000043241	Upf2
1371	ENSMUSG00000043319	Cox8c
1372	ENSMUSG00000043432	Leng9
1373	ENSMUSG00000043460	Elfn2
1374	ENSMUSG00000043472	Lce3d
1375	ENSMUSG00000043483	Gm6863
1376	ENSMUSG00000043488	Gm9783
1377	ENSMUSG00000043518	Rai2
1378	ENSMUSG00000043549	4932442L08Rik
1379	ENSMUSG00000043556	Fbxl7
1380	ENSMUSG00000043605	Olfr13
1381	ENSMUSG00000043639	Rbm20
1382	ENSMUSG00000043659	Npsr1
1383	ENSMUSG00000043670	Diras1
1384	ENSMUSG00000043705	Capn13
1385	ENSMUSG00000043715	Olfr1326-ps1
1386	ENSMUSG00000043760	Pkhd1
1387	ENSMUSG00000043859	1700049L16Rik
1388	ENSMUSG00000043911	Olfr922
1389	ENSMUSG00000043913	Ccdc60
1390	ENSMUSG00000043929	Klhl15
1391	ENSMUSG00000043940	Wdfy3
1392	ENSMUSG00000044055	Otos
1393	ENSMUSG00000044062	0610009B14Rik
1394	ENSMUSG00000044095	Ccdc166
1395	ENSMUSG00000044121	5430402E10Rik
1396	ENSMUSG00000044134	Fam109a
1397	ENSMUSG00000044139	Prss53
1398	ENSMUSG00000044148	1810030O07Rik
1399	ENSMUSG00000044149	Nkrf
1400	ENSMUSG00000044176	Spink10
1401	ENSMUSG00000044201	Cdc25c
1402	ENSMUSG00000044287	Nrn1l
1403	ENSMUSG00000044303	Cdkn2a
1404	ENSMUSG00000044328	Trp53i13
1405	ENSMUSG00000044340	Phlpp1
1406	ENSMUSG00000044345	Marveld1
1407	ENSMUSG00000044361	BC024139
1408	ENSMUSG00000044365	Cxxc4
1409	ENSMUSG00000044583	Tlr7
1410	ENSMUSG00000044627	Swi5
1411	ENSMUSG00000044768	D1Ertd622e
1412	ENSMUSG00000044798	Olfr923
1413	ENSMUSG00000044876	Zfp444
1414	ENSMUSG00000044912	Syt16
1415	ENSMUSG00000044950	Pwwp2a
1416	ENSMUSG00000044951	Mylk4
1417	ENSMUSG00000045071	E130308A19Rik
1418	ENSMUSG00000045078	Rnf216
1419	ENSMUSG00000045098	Suv420h1
1420	ENSMUSG00000045103	Dmd
1421	ENSMUSG00000045193	Cirbp
1422	ENSMUSG00000045251	Zfp688
1423	ENSMUSG00000045273	Cenph
1424	ENSMUSG00000045441	Gprin3
1425	ENSMUSG00000045466	Zfp956
1426	ENSMUSG00000045471	Hcrt
1427	ENSMUSG00000045475	Lce3c
1428	ENSMUSG00000045514	Olfr460
1429	ENSMUSG00000045518	Onecut3
1430	ENSMUSG00000045519	Zfp560
1431	ENSMUSG00000045545	Krt14
1432	ENSMUSG00000045546	Rnf113a2
1433	ENSMUSG00000045566	Sprr4
1434	ENSMUSG00000045594	Glb1
1435	ENSMUSG00000045598	Zfp553
1436	ENSMUSG00000045639	Zfp629
1437	ENSMUSG00000045648	Vwc2l
1438	ENSMUSG00000045708	Olfr447
1439	ENSMUSG00000045731	Pnoc
1440	ENSMUSG00000045757	Zfp764
1441	ENSMUSG00000045867	Cradd
1442	ENSMUSG00000045929	Gm20715
1443	ENSMUSG00000045946	Gm9804
1444	ENSMUSG00000045967	Gpr158
1445	ENSMUSG00000045983	Eif4g1
1446	ENSMUSG00000046008	Pnlip
1447	ENSMUSG00000046027	Stard5
1448	ENSMUSG00000046034	Fam105b
1449	ENSMUSG00000046049	Rp1l1
1450	ENSMUSG00000046096	BC030336
1451	ENSMUSG00000046145	1700018M17Rik
1452	ENSMUSG00000046167	Gldn
1453	ENSMUSG00000046182	Gsg1l
1454	ENSMUSG00000046203	Sprr2g
1455	ENSMUSG00000046207	Pik3r6
1456	ENSMUSG00000046230	Vps13a
1457	ENSMUSG00000046259	Sprr2h
1458	ENSMUSG00000046269	Usp27x
1459	ENSMUSG00000046300	Olfr1412
1460	ENSMUSG00000046378	Asphd1
1461	ENSMUSG00000046415	B430212C06Rik
1462	ENSMUSG00000046442	Ppm1e
1463	ENSMUSG00000046456	Tmem150b
1464	ENSMUSG00000046493	Olfr1352
1465	ENSMUSG00000046618	Olfml2a
1466	ENSMUSG00000046636	Gm7729
1467	ENSMUSG00000046658	Zfp316
1468	ENSMUSG00000046691	Chtf8
1469	ENSMUSG00000046709	Mapk10
1470	ENSMUSG00000046747	Gm9812
1471	ENSMUSG00000046761	Fam83h
1472	ENSMUSG00000046791	2410016O06Rik
1473	ENSMUSG00000046792	Zfp787
1474	ENSMUSG00000046807	Fam211b
1475	ENSMUSG00000046822	Slc39a3
1476	ENSMUSG00000046876	Atxn1
1477	ENSMUSG00000046909	Tefm
1478	ENSMUSG00000046942	Mageb16
1479	ENSMUSG00000046994	Mars2
1480	ENSMUSG00000047045	Tmem164
1481	ENSMUSG00000047094	Ofcc1
1482	ENSMUSG00000047116	9430041J12Rik
1483	ENSMUSG00000047221	Fam185a
1484	ENSMUSG00000047250	Ptgs1
1485	ENSMUSG00000047261	Gap43
1486	ENSMUSG00000047324	4931429P17Rik
1487	ENSMUSG00000047343	Mettl21c
1488	ENSMUSG00000047371	Zfp768
1489	ENSMUSG00000047379	B3gnt1
1490	ENSMUSG00000047394	Odf3b
1491	ENSMUSG00000047414	Flrt2
1492	ENSMUSG00000047454	Gphn
1493	ENSMUSG00000047501	Cldn4
1494	ENSMUSG00000047508	Mbd3l2
1495	ENSMUSG00000047604	Frat2
1496	ENSMUSG00000047619	Ddi1
1497	ENSMUSG00000047667	Olfr26
1498	ENSMUSG00000047669	Msl3l2
1499	ENSMUSG00000047746	Fbxo40
1500	ENSMUSG00000047766	Lrrc49
1501	ENSMUSG00000047797	Gjb1
1502	ENSMUSG00000047854	Stx19
1503	ENSMUSG00000047866	Lonp2
1504	ENSMUSG00000047909	Ankrd16
1505	ENSMUSG00000047965	Rpl9-ps7
1506	ENSMUSG00000047996	Prrg1
1507	ENSMUSG00000048015	Neurod4
1508	ENSMUSG00000048101	Olfr19
1509	ENSMUSG00000048106	4632415L05Rik
1510	ENSMUSG00000048240	Gng7
1511	ENSMUSG00000048281	Dleu7
1512	ENSMUSG00000048285	Frmd6
1513	ENSMUSG00000048310	Pskh1
1514	ENSMUSG00000048351	Selrc1
1515	ENSMUSG00000048371	Pdp2
1516	ENSMUSG00000048398	Gm5065
1517	ENSMUSG00000048399	Tprg
1518	ENSMUSG00000048402	Gli2
1519	ENSMUSG00000048410	Zfp407
1520	ENSMUSG00000048483	Zdhhc22
1521	ENSMUSG00000048495	Tyw5
1522	ENSMUSG00000048520	Fbxl13
1523	ENSMUSG00000048538	Gm9826
1524	ENSMUSG00000048600	Gm5763
1525	ENSMUSG00000048628	4930542C16Rik
1526	ENSMUSG00000048696	Mex3d
1527	ENSMUSG00000048709	Gm8666
1528	ENSMUSG00000048732	Klhl11
1529	ENSMUSG00000048782	Insc
1530	ENSMUSG00000048834	Vstm2a
1531	ENSMUSG00000048895	Cdk5r1
1532	ENSMUSG00000048921	Zfp689
1533	ENSMUSG00000048924	Ccdc125
1534	ENSMUSG00000048939	Atp13a5
1535	ENSMUSG00000048970	C1galt1c1
1536	ENSMUSG00000049091	Sephs2
1537	ENSMUSG00000049106	Dcaf5
1538	ENSMUSG00000049119	Fam110b
1539	ENSMUSG00000049164	Zfp518a
1540	ENSMUSG00000049176	Frmpd4
1541	ENSMUSG00000049252	Lrp1b
1542	ENSMUSG00000049315	Olfr348
1543	ENSMUSG00000049339	Fam134a
1544	ENSMUSG00000049538	Adamts16
1545	ENSMUSG00000049641	Vgll2
1546	ENSMUSG00000049653	Spatc1
1547	ENSMUSG00000049690	Nckap5
1548	ENSMUSG00000049728	Zfp668
1549	ENSMUSG00000049739	Zfp646
1550	ENSMUSG00000049742	C330006D17Rik
1551	ENSMUSG00000049744	Arhgap15
1552	ENSMUSG00000049916	2610318N02Rik
1553	ENSMUSG00000049926	Olfr921
1554	ENSMUSG00000049960	Mrps16
1555	ENSMUSG00000049999	Ppp1r3d
1556	ENSMUSG00000050015	Olfr350
1557	ENSMUSG00000050075	Gpr171
1558	ENSMUSG00000050089	Akap4
1559	ENSMUSG00000050097	Ces2b
1560	ENSMUSG00000050103	Agmo
1561	ENSMUSG00000050132	Sarm1
1562	ENSMUSG00000050144	Slc25a44
1563	ENSMUSG00000050272	Dscam
1564	ENSMUSG00000050312	Nsun3
1565	ENSMUSG00000050357	Rltpr
1566	ENSMUSG00000050359	Sprr1a
1567	ENSMUSG00000050379	44445
1568	ENSMUSG00000050550	Gm11868
1569	ENSMUSG00000050567	Maml1
1570	ENSMUSG00000050592	Fam78a
1571	ENSMUSG00000050600	Zfp831
1572	ENSMUSG00000050623	Tex40
1573	ENSMUSG00000050635	Sprr2f
1574	ENSMUSG00000050663	Trhde
1575	ENSMUSG00000050714	Zbtb26
1576	ENSMUSG00000050730	Arhgap42
1577	ENSMUSG00000050737	Ptges
1578	ENSMUSG00000050821	Fam131a
1579	ENSMUSG00000050840	Cdh20
1580	ENSMUSG00000050908	Tvp23a
1581	ENSMUSG00000050931	Sgms2
1582	ENSMUSG00000050944	Efcab5
1583	ENSMUSG00000050953	Gja1
1584	ENSMUSG00000050954	Zfp169
1585	ENSMUSG00000051052	Olfr335-ps
1586	ENSMUSG00000051067	Lingo3
1587	ENSMUSG00000051156	Olfr1491
1588	ENSMUSG00000051159	Cited1
1589	ENSMUSG00000051190	Olfr1356
1590	ENSMUSG00000051198	4930548G14Rik
1591	ENSMUSG00000051232	Tmem199
1592	ENSMUSG00000051285	Pcmtd1
1593	ENSMUSG00000051323	Pcdh19
1594	ENSMUSG00000051329	Nup160
1595	ENSMUSG00000051355	Commd1
1596	ENSMUSG00000051359	Ncald
1597	ENSMUSG00000051401	Kctd16
1598	ENSMUSG00000051414	Olfr829
1599	ENSMUSG00000051431	Gpr87
1600	ENSMUSG00000051590	Map3k19
1601	ENSMUSG00000051599	Pcdhb2
1602	ENSMUSG00000051617	Krt9
1603	ENSMUSG00000051663	Pcdhb1
1604	ENSMUSG00000051687	Vmn1r73
1605	ENSMUSG00000051706	Olfr1325
1606	ENSMUSG00000051732	Pabpc2
1607	ENSMUSG00000051747	Ttn
1608	ENSMUSG00000051777	Iqcj
1609	ENSMUSG00000052062	Pard3b
1610	ENSMUSG00000052085	Dock8
1611	ENSMUSG00000052142	Rasal3
1612	ENSMUSG00000052151	Ppap2c
1613	ENSMUSG00000052155	Acvr2a
1614	ENSMUSG00000052180	Serpinb6c
1615	ENSMUSG00000052241	A930035D04Rik
1616	ENSMUSG00000052273	Dnah3
1617	ENSMUSG00000052293	Taf9
1618	ENSMUSG00000052310	Slc39a1
1619	ENSMUSG00000052353	9930013L23Rik
1620	ENSMUSG00000052392	Acot4
1621	ENSMUSG00000052479	A330008L17Rik
1622	ENSMUSG00000052520	Cyp2j5
1623	ENSMUSG00000052613	Pcdh15
1624	ENSMUSG00000052616	Ccdc79
1625	ENSMUSG00000052726	Kcnt2
1626	ENSMUSG00000052812	Atad2b
1627	ENSMUSG00000052854	Nrk
1628	ENSMUSG00000052889	Prkcb
1629	ENSMUSG00000052920	Prkg1
1630	ENSMUSG00000052942	Glis3
1631	ENSMUSG00000052955	Cpvl
1632	ENSMUSG00000053046	Brsk2
1633	ENSMUSG00000053121	Gm5129
1634	ENSMUSG00000053146	Olfr352
1635	ENSMUSG00000053153	Spag16
1636	ENSMUSG00000053181	A830005F24Rik
1637	ENSMUSG00000053184	Spaca3
1638	ENSMUSG00000053291	Rab4b
1639	ENSMUSG00000053293	Pom121
1640	ENSMUSG00000053329	D10Jhu81e
1641	ENSMUSG00000053358	Gm9905
1642	ENSMUSG00000053388	Trim50
1643	ENSMUSG00000053465	Hs6st3
1644	ENSMUSG00000053467	A530088E08Rik
1645	ENSMUSG00000053469	Tg
1646	ENSMUSG00000053580	Tanc2
1647	ENSMUSG00000053603	4930442H23Rik
1648	ENSMUSG00000053702	Nebl
1649	ENSMUSG00000053749	Gm9920
1650	ENSMUSG00000053768	Chchd3
1651	ENSMUSG00000053830	Gm9923
1652	ENSMUSG00000053914	Kdm4d
1653	ENSMUSG00000054051	Ercc6
1654	ENSMUSG00000054102	Nlrp9a
1655	ENSMUSG00000054136	Adm2
1656	ENSMUSG00000054206	Gzmm
1657	ENSMUSG00000054252	Fgfr3
1658	ENSMUSG00000054266	Serpinb9d
1659	ENSMUSG00000054325	Lce3a
1660	ENSMUSG00000054381	Zfp747
1661	ENSMUSG00000054400	Cklf
1662	ENSMUSG00000054434	Tmem120b
1663	ENSMUSG00000054459	Vsnl1
1664	ENSMUSG00000054556	Gm4876
1665	ENSMUSG00000054604	Cggbp1
1666	ENSMUSG00000054630	Ugt2b5
1667	ENSMUSG00000054641	Mmrn1
1668	ENSMUSG00000054716	Zfp771
1669	ENSMUSG00000054728	Phactr1
1670	ENSMUSG00000054733	Msra
1671	ENSMUSG00000054746	Abca15
1672	ENSMUSG00000054764	Mtnr1a
1673	ENSMUSG00000054843	Atrnl1
1674	ENSMUSG00000054863	Fam19a5
1675	ENSMUSG00000054909	Wbscr25
1676	ENSMUSG00000055003	Lrtm2
1677	ENSMUSG00000055010	A830031A19Rik
1678	ENSMUSG00000055013	Agap1
1679	ENSMUSG00000055053	Nfic
1680	ENSMUSG00000055061	4931431C16Rik
1681	ENSMUSG00000055072	Gm9964
1682	ENSMUSG00000055088	Olfr354
1683	ENSMUSG00000055150	Zfp78
1684	ENSMUSG00000055271	9330161L09Rik
1685	ENSMUSG00000055334	Snupn
1686	ENSMUSG00000055497	Gm9974
1687	ENSMUSG00000055679	Ctsr
1688	ENSMUSG00000055704	Gm9978
1689	ENSMUSG00000055730	Ces2a
1690	ENSMUSG00000055761	Nkain3
1691	ENSMUSG00000055782	Abcd2
1692	ENSMUSG00000055862	Izumo4
1693	ENSMUSG00000056073	Grik2
1694	ENSMUSG00000056078	Lipm
1695	ENSMUSG00000056162	Cndp1
1696	ENSMUSG00000056174	Col8a2
1697	ENSMUSG00000056219	Gm5423
1698	ENSMUSG00000056258	Kcnq3
1699	ENSMUSG00000056270	Prr9
1700	ENSMUSG00000056310	Tyw1
1701	ENSMUSG00000056413	Adap1
1702	ENSMUSG00000056476	Med12l
1703	ENSMUSG00000056531	Ccdc18
1704	ENSMUSG00000056602	Fry
1705	ENSMUSG00000056696	Olfr1350
1706	ENSMUSG00000056755	Grm7
1707	ENSMUSG00000056899	Immp2l
1708	ENSMUSG00000056999	Ide
1709	ENSMUSG00000057133	Chd6
1710	ENSMUSG00000057176	Gm166
1711	ENSMUSG00000057223	Gm6578
1712	ENSMUSG00000057265	Ccdc176
1713	ENSMUSG00000057329	Bcl2
1714	ENSMUSG00000057351	Olfr347
1715	ENSMUSG00000057367	Birc2
1716	ENSMUSG00000057411	Fam173a
1717	ENSMUSG00000057424	Olfr934
1718	ENSMUSG00000057440	Mpp7
1719	ENSMUSG00000057457	Phex
1720	ENSMUSG00000057531	Dtnbp1
1721	ENSMUSG00000057606	Colq
1722	ENSMUSG00000057691	Zfp746
1723	ENSMUSG00000057738	Sptan1
1724	ENSMUSG00000057816	1700007G11Rik
1725	ENSMUSG00000057829	Gm5278
1726	ENSMUSG00000057880	Abat
1727	ENSMUSG00000057914	Cacnb2
1728	ENSMUSG00000057963	Itpk1
1729	ENSMUSG00000058073	Gm11189
1730	ENSMUSG00000058173	Smco4
1731	ENSMUSG00000058244	Olfr506
1732	ENSMUSG00000058325	Dock1
1733	ENSMUSG00000058351	Smim4
1734	ENSMUSG00000058368	Krtap21-1
1735	ENSMUSG00000058399	Vmn1r64
1736	ENSMUSG00000058443	Rpl10-ps3
1737	ENSMUSG00000058488	Kl
1738	ENSMUSG00000058515	Olfr933
1739	ENSMUSG00000058594	Fbxo18
1740	ENSMUSG00000058709	Egln2
1741	ENSMUSG00000058799	Nap1l1
1742	ENSMUSG00000058820	Olfr146
1743	ENSMUSG00000058835	Abi1
1744	ENSMUSG00000059003	Grin2a
1745	ENSMUSG00000059022	Kcp
1746	ENSMUSG00000059064	Gm10059
1747	ENSMUSG00000059203	Il1rapl2
1748	ENSMUSG00000059248	44448
1749	ENSMUSG00000059288	Cdyl
1750	ENSMUSG00000059327	Eda
1751	ENSMUSG00000059406	Tmprss9
1752	ENSMUSG00000059483	Gm5528
1753	ENSMUSG00000059493	Nhs
1754	ENSMUSG00000059595	Olfr935
1755	ENSMUSG00000059658	Gm16379
1756	ENSMUSG00000059695	1700019M22Rik
1757	ENSMUSG00000059708	Akap17b
1758	ENSMUSG00000059810	Rgs3
1759	ENSMUSG00000059854	Hydin
1760	ENSMUSG00000059857	Ntng1
1761	ENSMUSG00000059974	Ntm
1762	ENSMUSG00000059981	Taok2
1763	ENSMUSG00000060044	Tmem26
1764	ENSMUSG00000060073	Psma3
1765	ENSMUSG00000060121	Gemin2
1766	ENSMUSG00000060176	Kif27
1767	ENSMUSG00000060201	Spink7
1768	ENSMUSG00000060275	Nrg2
1769	ENSMUSG00000060301	2610008E11Rik
1770	ENSMUSG00000060429	Sntb1
1771	ENSMUSG00000060445	Sycp2
1772	ENSMUSG00000060538	Tmem219
1773	ENSMUSG00000060566	Rpl21-ps3
1774	ENSMUSG00000060613	Cyp2c70
1775	ENSMUSG00000060657	Marf1
1776	ENSMUSG00000060699	Vmn1r35
1777	ENSMUSG00000060708	Bloc1s4
1778	ENSMUSG00000060727	Gm12571
1779	ENSMUSG00000060771	Tsga10
1780	ENSMUSG00000060882	Kcnd2
1781	ENSMUSG00000060961	Slc4a4
1782	ENSMUSG00000060967	Etd
1783	ENSMUSG00000060988	Galnt13
1784	ENSMUSG00000061046	Haghl
1785	ENSMUSG00000061080	Lsamp
1786	ENSMUSG00000061130	Ppm1b
1787	ENSMUSG00000061175	Fnip2
1788	ENSMUSG00000061371	Zfp873
1789	ENSMUSG00000061474	Mrps36
1790	ENSMUSG00000061479	Snrpa
1791	ENSMUSG00000061576	Dpp6
1792	ENSMUSG00000061589	Dot1l
1793	ENSMUSG00000061616	Olfr12
1794	ENSMUSG00000061637	Olfr1457
1795	ENSMUSG00000061751	Kalrn
1796	ENSMUSG00000061838	Suclg2
1797	ENSMUSG00000061859	Inadl
1798	ENSMUSG00000061898	Rbak
1799	ENSMUSG00000061906	Ugt2b38
1800	ENSMUSG00000061959	Ces1e
1801	ENSMUSG00000061981	Flot2
1802	ENSMUSG00000061983	Rps12
1803	ENSMUSG00000062017	Abca14
1804	ENSMUSG00000062074	Wisp3
1805	ENSMUSG00000062103	Olfr924
1806	ENSMUSG00000062151	Unc13c
1807	ENSMUSG00000062168	Ppef1
1808	ENSMUSG00000062181	Ces3b
1809	ENSMUSG00000062204	Olfr1373
1810	ENSMUSG00000062319	Gm10115
1811	ENSMUSG00000062365	Gm4968
1812	ENSMUSG00000062393	Dgkk
1813	ENSMUSG00000062433	Krtap6-2
1814	ENSMUSG00000062456	Rpl9-ps6
1815	ENSMUSG00000062497	Olfr1411
1816	ENSMUSG00000062511	4930512M02Rik
1817	ENSMUSG00000062515	Fabp4
1818	ENSMUSG00000062751	Prss1
1819	ENSMUSG00000062758	Gm16477
1820	ENSMUSG00000062844	Olfr1458
1821	ENSMUSG00000062861	Zfp28
1822	ENSMUSG00000062873	Olfr1355
1823	ENSMUSG00000062937	Mtap
1824	ENSMUSG00000062961	Ccdc177
1825	ENSMUSG00000062980	Cped1
1826	ENSMUSG00000062997	Rpl35
1827	ENSMUSG00000063018	2010204K13Rik
1828	ENSMUSG00000063060	Sox7
1829	ENSMUSG00000063179	Pstk
1830	ENSMUSG00000063268	Parp10
1831	ENSMUSG00000063296	Tmem117
1832	ENSMUSG00000063317	Usp31
1833	ENSMUSG00000063446	E130309F12Rik
1834	ENSMUSG00000063450	Syne2
1835	ENSMUSG00000063457	Rps15
1836	ENSMUSG00000063514	Gm6756
1837	ENSMUSG00000063568	Jazf1
1838	ENSMUSG00000063583	Olfr1410
1839	ENSMUSG00000063600	Egfem1
1840	ENSMUSG00000063626	Unc5d
1841	ENSMUSG00000063646	Jakmip1
1842	ENSMUSG00000063704	Mapk15
1843	ENSMUSG00000063765	Chadl
1844	ENSMUSG00000063801	Ap3s2
1845	ENSMUSG00000063802	Hspbp1
1846	ENSMUSG00000063804	Lin28b
1847	ENSMUSG00000063838	Cdc42ep5
1848	ENSMUSG00000063887	Nlgn1
1849	ENSMUSG00000063972	Nr6a1
1850	ENSMUSG00000064115	Cadm2
1851	ENSMUSG00000064127	Med14
1852	ENSMUSG00000064215	Ifi27
1853	ENSMUSG00000064267	Hvcn1
1854	ENSMUSG00000064302	Clasp1
1855	ENSMUSG00000064329	Scn1a
1856	ENSMUSG00000064333	Olfr926
1857	ENSMUSG00000064393	Gm23627
1858	ENSMUSG00000064412	Gm22246
1859	ENSMUSG00000064441	Snord37
1860	ENSMUSG00000064486	Gm23293
1861	ENSMUSG00000064530	Gm23613
1862	ENSMUSG00000064532	Gm23614
1863	ENSMUSG00000064572	Gm25801
1864	ENSMUSG00000064624	Gm22305
1865	ENSMUSG00000064691	Gm24149
1866	ENSMUSG00000064707	Gm22507
1867	ENSMUSG00000064709	Gm22509
1868	ENSMUSG00000064734	Gm23445
1869	ENSMUSG00000064746	Gm24707
1870	ENSMUSG00000064801	Gm24035
1871	ENSMUSG00000064830	Gm25699
1872	ENSMUSG00000064845	Gm26203
1873	ENSMUSG00000064876	Gm23378
1874	ENSMUSG00000065028	Gm25200
1875	ENSMUSG00000065031	Gm22364
1876	ENSMUSG00000065086	Gm26495
1877	ENSMUSG00000065100	Gm26132
1878	ENSMUSG00000065127	Gm26127
1879	ENSMUSG00000065203	Gm24614
1880	ENSMUSG00000065232	Gm22973
1881	ENSMUSG00000065256	Gm23972
1882	ENSMUSG00000065266	Gm23454
1883	ENSMUSG00000065283	Gm24454
1884	ENSMUSG00000065331	Gm24927
1885	ENSMUSG00000065333	Gm24928
1886	ENSMUSG00000065372	Gm22741
1887	ENSMUSG00000065374	Gm22738
1888	ENSMUSG00000065398	Mir188
1889	ENSMUSG00000065401	Mir144
1890	ENSMUSG00000065485	Mir219-2
1891	ENSMUSG00000065512	Mir138-2
1892	ENSMUSG00000065569	Mir137
1893	ENSMUSG00000065629	Gm24826
1894	ENSMUSG00000065648	Gm25895
1895	ENSMUSG00000065665	Gm22577
1896	ENSMUSG00000065678	Gm24261
1897	ENSMUSG00000065691	n-R5s77
1898	ENSMUSG00000065798	Gm25518
1899	ENSMUSG00000065802	Gm23041
1900	ENSMUSG00000065813	n-R5s3
1901	ENSMUSG00000065815	Gm24697
1902	ENSMUSG00000065828	Gm26317
1903	ENSMUSG00000065852	Gm22353
1904	ENSMUSG00000065924	Gm22797
1905	ENSMUSG00000065936	Gm25628
1906	ENSMUSG00000066068	Gm13611
1907	ENSMUSG00000066151	Fkbp15
1908	ENSMUSG00000066152	Slc31a2
1909	ENSMUSG00000066158	AY512931
1910	ENSMUSG00000066392	Nrxn3
1911	ENSMUSG00000066438	Plekhd1
1912	ENSMUSG00000066487	Gm5786
1913	ENSMUSG00000066637	Ttc32
1914	ENSMUSG00000066643	Wdr35
1915	ENSMUSG00000066735	Vkorc1l1
1916	ENSMUSG00000066798	Zbtb6
1917	ENSMUSG00000066829	Zfp810
1918	ENSMUSG00000067028	Cntnap5b
1919	ENSMUSG00000067147	Rpl7a-ps11
1920	ENSMUSG00000067149	Igj
1921	ENSMUSG00000067242	Lgi1
1922	ENSMUSG00000067482	Olfr1456-ps1
1923	ENSMUSG00000067567	Hdac8
1924	ENSMUSG00000067578	Cbln4
1925	ENSMUSG00000067586	S1pr3
1926	ENSMUSG00000067835	Gm14661
1927	ENSMUSG00000067878	Mtap7d3
1928	ENSMUSG00000067941	Gm7168
1929	ENSMUSG00000068014	Gm14648
1930	ENSMUSG00000068036	Mllt4
1931	ENSMUSG00000068082	Grxcr1
1932	ENSMUSG00000068086	Cyp2d9
1933	ENSMUSG00000068240	Gm11808
1934	ENSMUSG00000068259	Olfr461
1935	ENSMUSG00000068270	Shroom4
1936	ENSMUSG00000068663	Clec16a
1937	ENSMUSG00000068674	Gm10247
1938	ENSMUSG00000068696	Gpr88
1939	ENSMUSG00000068948	Olfr363-ps
1940	ENSMUSG00000068957	4930589L23Rik
1941	ENSMUSG00000069020	Urm1
1942	ENSMUSG00000069038	Gm4906
1943	ENSMUSG00000069083	Gm10259
1944	ENSMUSG00000069089	Cdk7
1945	ENSMUSG00000069132	Nxph2
1946	ENSMUSG00000069170	Gpr98
1947	ENSMUSG00000069188	Gm13192
1948	ENSMUSG00000069324	Gm5096
1949	ENSMUSG00000069355	Gm5152
1950	ENSMUSG00000069495	Epc2
1951	ENSMUSG00000069565	Dazap1
1952	ENSMUSG00000069804	Gm10277
1953	ENSMUSG00000069816	Olfr23
1954	ENSMUSG00000069833	Ahnak
1955	ENSMUSG00000069922	Ces3a
1956	ENSMUSG00000069925	4932416K20Rik
1957	ENSMUSG00000070047	Fat1
1958	ENSMUSG00000070063	Snora33
1959	ENSMUSG00000070065	Mir451
1960	ENSMUSG00000070074	Mir484
1961	ENSMUSG00000070100	Mir362
1962	ENSMUSG00000070108	Mir500
1963	ENSMUSG00000070110	Mir504
1964	ENSMUSG00000070139	Mir532
1965	ENSMUSG00000070167	Gm25822
1966	ENSMUSG00000070227	Gm24704
1967	ENSMUSG00000070323	Mmp27
1968	ENSMUSG00000070345	Hsf5
1969	ENSMUSG00000070360	Amy2a1
1970	ENSMUSG00000070371	Prss36
1971	ENSMUSG00000070473	Cldn3
1972	ENSMUSG00000070476	Fam217b
1973	ENSMUSG00000070498	Tmem132b
1974	ENSMUSG00000070509	Rgma
1975	ENSMUSG00000070601	Vmn2r84
1976	ENSMUSG00000070704	Ugt2b36
1977	ENSMUSG00000070822	Zscan18
1978	ENSMUSG00000070880	Gad1
1979	ENSMUSG00000070943	Olfr356
1980	ENSMUSG00000071064	Zfp827
1981	ENSMUSG00000071185	Olfr1357
1982	ENSMUSG00000071202	Ccdc78
1983	ENSMUSG00000071317	Bves
1984	ENSMUSG00000071347	C1qtnf9
1985	ENSMUSG00000071369	Map3k5
1986	ENSMUSG00000071477	Zfp777
1987	ENSMUSG00000071481	Olfr437
1988	ENSMUSG00000071497	Nutf2-ps1
1989	ENSMUSG00000071506	Tmem139
1990	ENSMUSG00000071547	Nt5dc2
1991	ENSMUSG00000071552	Tigit
1992	ENSMUSG00000071573	Rnls
1993	ENSMUSG00000071637	Cebpd
1994	ENSMUSG00000071650	Ganab
1995	ENSMUSG00000071652	Ints5
1996	ENSMUSG00000071653	1810009A15Rik
1997	ENSMUSG00000071654	AI462493
1998	ENSMUSG00000071655	Ubxn1
[truncated: 1,112 more rows]

## Sheet: Table S8
Table S8. Functional categories of the genes (p < 0.05) located at low nucleotide diversity regions (top 5%) in classical inbred mice strains as compared to wild and wild-derived inbred mice.
Ontology	ID	Description	p value	Gene ratio	Count
BP	GO:0050808	synapse organization	1.83502e-06	0.0373737	74
BP	GO:0120031	plasma membrane bounded cell projection assembly	0.000100589	0.0363636	72
BP	GO:0045666	positive regulation of neuron differentiation	0.000203599	0.0343434	68
BP	GO:0007409	axonogenesis	0.000260708	0.0343434	68
BP	GO:0034329	cell junction assembly	5.18697e-07	0.0333333	66
MF	GO:0031267	small GTPase binding	8.65335e-05	0.0332311	65
BP	GO:0031346	positive regulation of cell projection organization	0.00130205	0.0328283	65
BP	GO:0007264	small GTPase mediated signal transduction	0.00266223	0.0328283	65
CC	GO:0098984	neuron to neuron synapse	4.26099e-05	0.0326469	65
CC	GO:0099572	postsynaptic specialization	9.29241e-05	0.0326469	65
BP	GO:0070838	divalent metal ion transport	0.00307148	0.0318182	63
BP	GO:0072511	divalent inorganic cation transport	0.00355253	0.0318182	63
MF	GO:0017016	Ras GTPase binding	0.000173317	0.0316973	62
BP	GO:0042391	regulation of membrane potential	0.000848976	0.0313131	62
BP	GO:0008015	blood circulation	0.00881339	0.0313131	62
CC	GO:0032279	asymmetric synapse	4.21152e-05	0.0311401	62
CC	GO:0014069	postsynaptic density	6.25003e-05	0.0306379	61
MF	GO:0004674	protein serine/threonine kinase activity	0.0105893	0.0301636	59
BP	GO:0006816	calcium ion transport	0.00271327	0.0292929	58
BP	GO:0016569	covalent chromatin modification	0.00629404	0.0292929	58
BP	GO:0060537	muscle tissue development	0.0205783	0.0292929	58
BP	GO:0033674	positive regulation of kinase activity	0.0239203	0.0292929	58
BP	GO:0055086	nucleobase-containing small molecule metabolic process	0.0391507	0.0292929	58
BP	GO:0055074	calcium ion homeostasis	0.0418308	0.0292929	58
MF	GO:0003779	actin binding	0.0046394	0.0291411	57
CC	GO:0005911	cell-cell junction	0.00588233	0.0291311	58
BP	GO:0007517	muscle organ development	0.00367707	0.0287879	57
BP	GO:0001505	regulation of neurotransmitter levels	0.000416071	0.0282828	56
BP	GO:0010959	regulation of metal ion transport	0.0060155	0.0282828	56
BP	GO:0016570	histone modification	0.00661707	0.0282828	56
BP	GO:0007265	Ras protein signal transduction	0.00631143	0.0277778	55
BP	GO:0071900	regulation of protein serine/threonine kinase activity	0.0125155	0.0277778	55
BP	GO:0014706	striated muscle tissue development	0.0352019	0.0272727	54
BP	GO:0007015	actin filament organization	0.0080245	0.0267677	53
BP	GO:0045860	positive regulation of protein kinase activity	0.0332587	0.0267677	53
CC	GO:0150034	distal axon	0.00135488	0.0266198	53
BP	GO:0010976	positive regulation of neuron projection development	0.00213822	0.0262626	52
BP	GO:0050803	regulation of synapse structure or activity	2.22655e-06	0.0257576	51
BP	GO:0008544	epidermis development	0.000250044	0.0257576	51
CC	GO:0019898	extrinsic component of membrane	9.24942e-05	0.0256153	51
CC	GO:0031252	cell leading edge	0.00688695	0.0256153	51
BP	GO:0050807	regulation of synapse organization	1.67815e-06	0.0252525	50
BP	GO:0016311	dephosphorylation	0.00533843	0.0252525	50
BP	GO:0001503	ossification	0.0112189	0.0252525	50
BP	GO:0044770	cell cycle phase transition	0.0245051	0.0252525	50
BP	GO:0010639	negative regulation of organelle organization	0.0265442	0.0252525	50
BP	GO:0070997	neuron death	0.0347545	0.0252525	50
BP	GO:0072594	establishment of protein localization to organelle	0.037429	0.0252525	50
CC	GO:0045211	postsynaptic membrane	0.00688356	0.025113	50
CC	GO:0005635	nuclear envelope	0.0331265	0.025113	50
BP	GO:0032535	regulation of cellular component size	0.0326712	0.0247475	49
BP	GO:0000280	nuclear division	0.0455466	0.0247475	49
CC	GO:0098687	chromosomal region	0.000120319	0.0246107	49
MF	GO:0042578	phosphoric ester hydrolase activity	0.00813441	0.0245399	48
BP	GO:1990778	protein localization to cell periphery	0.00758522	0.0242424	48
BP	GO:0032970	regulation of actin filament-based process	0.0430667	0.0242424	48
CC	GO:0043235	receptor complex	0.0368681	0.0241085	48
BP	GO:0010769	regulation of cell morphogenesis involved in differentiation	0.00645124	0.0237374	47
BP	GO:1901214	regulation of neuron death	0.020458	0.0237374	47
BP	GO:0043087	regulation of GTPase activity	0.000537338	0.0232323	46
BP	GO:0060271	cilium assembly	0.00077271	0.0232323	46
BP	GO:0007059	chromosome segregation	0.00211201	0.0232323	46
BP	GO:0044782	cilium organization	0.00459355	0.0232323	46
BP	GO:0006887	exocytosis	0.0367403	0.0232323	46
BP	GO:0007178	transmembrane receptor protein serine/threonine kinase signaling pathway	0.0304695	0.0227273	45
BP	GO:0062197	cellular response to chemical stress	0.00738845	0.0222222	44
BP	GO:0031589	cell-substrate adhesion	0.0199551	0.0222222	44
BP	GO:0044772	mitotic cell cycle phase transition	0.0475129	0.0222222	44
BP	GO:0051056	regulation of small GTPase mediated signal transduction	0.000179307	0.0217172	43
BP	GO:0016358	dendrite development	0.00249899	0.0217172	43
BP	GO:0018205	peptidyl-lysine modification	0.0338144	0.0217172	43
MF	GO:0022804	active transmembrane transporter activity	0.0477141	0.0214724	42
BP	GO:0044282	small molecule catabolic process	0.0123528	0.0212121	42
BP	GO:0009100	glycoprotein metabolic process	0.0402516	0.0212121	42
CC	GO:1990351	transporter complex	0.0185172	0.0210949	42
BP	GO:0099003	vesicle-mediated transport in synapse	0.000299874	0.0207071	41
BP	GO:0031647	regulation of protein stability	0.0019059	0.0207071	41
BP	GO:0043588	skin development	0.00599905	0.0207071	41
CC	GO:1902495	transmembrane transporter complex	0.0168895	0.0205927	41
BP	GO:1903829	positive regulation of cellular protein localization	0.0158365	0.020202	40
BP	GO:0043270	positive regulation of ion transport	0.0484377	0.020202	40
CC	GO:0031253	cell projection membrane	0.0138355	0.0200904	40
MF	GO:0016791	phosphatase activity	0.00347817	0.0199387	39
BP	GO:0048588	developmental cell growth	0.0026578	0.019697	39
BP	GO:0051924	regulation of calcium ion transport	0.00542568	0.019697	39
BP	GO:0009101	glycoprotein biosynthetic process	0.00823028	0.019697	39
BP	GO:0031098	stress-activated protein kinase signaling cascade	0.0166232	0.019697	39
BP	GO:0043405	regulation of MAP kinase activity	0.0174838	0.019697	39
BP	GO:0050954	sensory perception of mechanical stimulus	0.0202825	0.019697	39
BP	GO:0071214	cellular response to abiotic stimulus	0.0202825	0.019697	39
BP	GO:0104004	cellular response to environmental stimulus	0.0202825	0.019697	39
CC	GO:0034702	ion channel complex	0.0196585	0.0195881	39
MF	GO:0016746	transferase activity, transferring acyl groups	0.00811783	0.0194274	38
BP	GO:0046578	regulation of Ras protein signal transduction	0.000386081	0.0191919	38
BP	GO:0043543	protein acylation	0.000545604	0.0191919	38
BP	GO:0046777	protein autophosphorylation	0.00132223	0.0191919	38
BP	GO:0051604	protein maturation	0.0157375	0.0191919	38
BP	GO:1901987	regulation of cell cycle phase transition	0.0283644	0.0191919	38
MF	GO:0050839	cell adhesion molecule binding	0.00260848	0.0189162	37
BP	GO:1901888	regulation of cell junction assembly	4.69361e-05	0.0186869	37
BP	GO:0034599	cellular response to oxidative stress	0.0106537	0.0186869	37
BP	GO:0071902	positive regulation of protein serine/threonine kinase activity	0.020277	0.0186869	37
BP	GO:0070588	calcium ion transmembrane transport	0.0284999	0.0186869	37
BP	GO:0072659	protein localization to plasma membrane	0.0284999	0.0186869	37
BP	GO:0099504	synaptic vesicle cycle	0.000768918	0.0181818	36
BP	GO:0002064	epithelial cell development	0.00688619	0.0181818	36
BP	GO:0007626	locomotory behavior	0.00688619	0.0181818	36
BP	GO:0051403	stress-activated MAPK cascade	0.0117828	0.0181818	36
CC	GO:0000775	chromosome, centromeric region	4.9193e-05	0.0180814	36
CC	GO:0042734	presynaptic membrane	8.49811e-05	0.0180814	36
CC	GO:0044306	neuron projection terminus	0.000192687	0.0180814	36
MF	GO:0008022	protein C-terminus binding	0.00548855	0.0178937	35
BP	GO:0009612	response to mechanical stimulus	2.54095e-05	0.0176768	35
BP	GO:0099173	postsynapse organization	0.000138761	0.0176768	35
BP	GO:0006470	protein dephosphorylation	0.00670888	0.0176768	35
BP	GO:0060560	developmental growth involved in morphogenesis	0.034686	0.0176768	35
BP	GO:0006790	sulfur compound metabolic process	0.041591	0.0176768	35
BP	GO:0007416	synapse assembly	6.07774e-05	0.0171717	34
BP	GO:0060538	skeletal muscle organ development	0.000837781	0.0171717	34
BP	GO:0009913	epidermal cell differentiation	0.00192023	0.0171717	34
BP	GO:0030278	regulation of ossification	0.00842064	0.0171717	34
BP	GO:0043583	ear development	0.0107656	0.0171717	34
BP	GO:1901990	regulation of mitotic cell cycle phase transition	0.0348632	0.0171717	34
CC	GO:0099240	intrinsic component of synaptic membrane	0.0133506	0.0170768	34
CC	GO:0061695	transferase complex, transferring phosphorus-containing groups	0.0158164	0.0170768	34
MF	GO:0003713	transcription coactivator activity	0.04837	0.0168712	33
BP	GO:0000209	protein polyubiquitination	0.00057846	0.0166667	33
BP	GO:0031503	protein-containing complex localization	0.0333572	0.0166667	33
BP	GO:0098813	nuclear chromosome segregation	0.0403319	0.0166667	33
CC	GO:0031965	nuclear membrane	0.0131863	0.0165746	33
MF	GO:0005516	calmodulin binding	0.00105719	0.0163599	32
MF	GO:0016747	transferase activity, transferring acyl groups other than amino-acyl groups	0.0231901	0.0163599	32
MF	GO:0005096	GTPase activator activity	0.0271899	0.0163599	32
BP	GO:0007519	skeletal muscle tissue development	0.00153143	0.0161616	32
BP	GO:0043112	receptor metabolic process	0.00340921	0.0161616	32
BP	GO:0032872	regulation of stress-activated MAPK cascade	0.0209021	0.0161616	32
BP	GO:0070302	regulation of stress-activated protein kinase signaling cascade	0.0233008	0.0161616	32
BP	GO:0007411	axon guidance	0.04056	0.0161616	32
BP	GO:0097485	neuron projection guidance	0.0445268	0.0161616	32
CC	GO:0098858	actin-based cell projection	0.00391782	0.0160723	32
MF	GO:0060090	molecular adaptor activity	0.0316433	0.0158487	31
BP	GO:0007269	neurotransmitter secretion	0.00153412	0.0156566	31
BP	GO:0099643	signal release from synapse	0.00153412	0.0156566	31
BP	GO:0007266	Rho protein signal transduction	0.00297257	0.0156566	31
BP	GO:0001649	osteoblast differentiation	0.00436086	0.0156566	31
BP	GO:0007160	cell-matrix adhesion	0.00505225	0.0156566	31
BP	GO:0098742	cell-cell adhesion via plasma-membrane adhesion molecules	0.0054311	0.0156566	31
BP	GO:0048839	inner ear development	0.00823783	0.0156566	31
BP	GO:0043406	positive regulation of MAP kinase activity	0.0137447	0.0156566	31
BP	GO:1903320	regulation of protein modification by small protein conjugation or removal	0.0286789	0.0156566	31
BP	GO:1903531	negative regulation of secretion by cell	0.0407487	0.0156566	31
CC	GO:0043679	axon terminus	0.000982615	0.0155701	31
BP	GO:0050773	regulation of dendrite development	0.00381983	0.0151515	30
BP	GO:0008217	regulation of blood pressure	0.00599177	0.0151515	30
BP	GO:0007254	JNK cascade	0.00974001	0.0151515	30
BP	GO:0043547	positive regulation of GTPase activity	0.022946	0.0151515	30
BP	GO:0016485	protein processing	0.0270734	0.0151515	30
CC	GO:0019897	extrinsic component of plasma membrane	0.00216392	0.0150678	30
CC	GO:0000793	condensed chromosome	0.00380582	0.0150678	30
MF	GO:0017048	Rho GTPase binding	0.000831477	0.0148262	29
MF	GO:0004721	phosphoprotein phosphatase activity	0.00176658	0.0148262	29
BP	GO:0050770	regulation of axonogenesis	0.0179258	0.0146465	29
BP	GO:0008361	regulation of cell size	0.0214206	0.0146465	29
BP	GO:0030100	regulation of endocytosis	0.0316513	0.0146465	29
BP	GO:0007163	establishment or maintenance of cell polarity	0.0370335	0.0146465	29
BP	GO:0003015	heart process	0.0498227	0.0146465	29
CC	GO:0031514	motile cilium	0.0130325	0.0145655	29
CC	GO:0034703	cation channel complex	0.04473	0.0145655	29
CC	GO:0099568	cytoplasmic region	0.0469458	0.0145655	29
MF	GO:0005085	guanyl-nucleotide exchange factor activity	0.0195866	0.0143149	28
BP	GO:0031396	regulation of protein ubiquitination	0.0237488	0.0141414	28
BP	GO:0060047	heart contraction	0.0476876	0.0141414	28
BP	GO:0008360	regulation of cell shape	0.000995274	0.0136364	27
BP	GO:0048813	dendrite morphogenesis	0.00866355	0.0136364	27
BP	GO:0010770	positive regulation of cell morphogenesis involved in differentiation	0.0150842	0.0136364	27
BP	GO:0006473	protein acetylation	0.0171732	0.0136364	27
BP	GO:1905475	regulation of protein localization to membrane	0.0194853	0.0136364	27
BP	GO:0046328	regulation of JNK cascade	0.0207297	0.0136364	27
CC	GO:0044309	neuron spine	0.0233161	0.013561	27
MF	GO:0017137	Rab GTPase binding	0.0086511	0.0132924	26
BP	GO:0051963	regulation of synapse assembly	3.49897e-05	0.0131313	26
BP	GO:0002065	columnar/cuboidal epithelial cell differentiation	0.00106536	0.0131313	26
BP	GO:0043271	negative regulation of ion transport	0.0102926	0.0131313	26
BP	GO:0060401	cytosolic calcium ion transport	0.0127423	0.0131313	26
BP	GO:0071772	response to BMP	0.0178477	0.0131313	26
BP	GO:0071773	cellular response to BMP stimulus	0.0178477	0.0131313	26
BP	GO:0030534	adult behavior	0.0292294	0.0131313	26
CC	GO:0098982	GABA-ergic synapse	1.95818e-06	0.0130588	26
CC	GO:0098562	cytoplasmic side of membrane	0.0190452	0.0130588	26
CC	GO:0043197	dendritic spine	0.0275111	0.0130588	26
CC	GO:0098862	cluster of actin-based cell projections	0.0365545	0.0130588	26
MF	GO:0030674	protein-macromolecule adaptor activity	0.0447114	0.0127812	25
BP	GO:0018393	internal peptidyl-lysine acetylation	0.00209213	0.0126263	25
BP	GO:0006475	internal protein amino acid acetylation	0.00278384	0.0126263	25
BP	GO:0018394	peptidyl-lysine acetylation	0.00563213	0.0126263	25
BP	GO:0051291	protein heterooligomerization	0.00908771	0.0126263	25
BP	GO:0032874	positive regulation of stress-activated MAPK cascade	0.0185298	0.0126263	25
BP	GO:0070304	positive regulation of stress-activated protein kinase signaling cascade	0.0197911	0.0126263	25
BP	GO:0051588	regulation of neurotransmitter transport	0.038516	0.0126263	25
BP	GO:0050796	regulation of insulin secretion	0.0453869	0.0126263	25
CC	GO:0000776	kinetochore	0.000757711	0.0125565	25
MF	GO:0140030	modification-dependent protein binding	0.0313677	0.0122699	24
BP	GO:1902414	protein localization to cell junction	0.00025409	0.0121212	24
BP	GO:0099175	regulation of postsynapse organization	0.000611967	0.0121212	24
BP	GO:0035023	regulation of Rho protein signal transduction	0.00184449	0.0121212	24
BP	GO:0016573	histone acetylation	0.00274324	0.0121212	24
BP	GO:0030216	keratinocyte differentiation	0.00331654	0.0121212	24
BP	GO:0098693	regulation of synaptic vesicle cycle	0.00476851	0.0121212	24
BP	GO:0031214	biomineral tissue development	0.0145417	0.0121212	24
BP	GO:0110148	biomineralization	0.0145417	0.0121212	24
BP	GO:0050821	protein stabilization	0.0249907	0.0121212	24
BP	GO:0030509	BMP signaling pathway	0.0266242	0.0121212	24
CC	GO:0043204	perikaryon	0.00231317	0.0120542	24
CC	GO:0043296	apical junction complex	0.0028074	0.0120542	24
CC	GO:0009898	cytoplasmic side of plasma membrane	0.0193435	0.0120542	24
BP	GO:0030010	establishment of cell polarity	0.0062092	0.0116162	23
BP	GO:0051648	vesicle localization	0.018561	0.0116162	23
BP	GO:0051017	actin filament bundle assembly	0.0400613	0.0116162	23
BP	GO:0045216	cell-cell junction organization	0.0424518	0.0116162	23
BP	GO:0061572	actin filament bundle organization	0.0475436	0.0116162	23
CC	GO:0031256	leading edge membrane	0.0130655	0.011552	23
MF	GO:0044325	ion channel binding	0.00998741	0.0112474	22
MF	GO:0008201	heparin binding	0.0363313	0.0112474	22
BP	GO:1901216	positive regulation of neuron death	0.00189368	0.0111111	22
BP	GO:0001508	action potential	0.00567504	0.0111111	22
BP	GO:0046928	regulation of neurotransmitter secretion	0.00808043	0.0111111	22
BP	GO:0046330	positive regulation of JNK cascade	0.0153652	0.0111111	22
BP	GO:0000910	cytokinesis	0.0395645	0.0111111	22
CC	GO:0070160	tight junction	0.00363982	0.0110497	22
MF	GO:0017124	SH3 domain binding	0.0100705	0.0107362	21
MF	GO:0052689	carboxylic ester hydrolase activity	0.0272657	0.0107362	21
MF	GO:0016247	channel regulator activity	0.0333323	0.0107362	21
BP	GO:0044839	cell cycle G2/M phase transition	0.00965389	0.0106061	21
BP	GO:0006261	DNA-dependent DNA replication	0.0124001	0.0106061	21
BP	GO:0016079	synaptic vesicle exocytosis	0.0212353	0.0106061	21
BP	GO:0019233	sensory perception of pain	0.0281134	0.0106061	21
BP	GO:0007613	memory	0.0321282	0.0106061	21
BP	GO:0042133	neurotransmitter metabolic process	0.0365573	0.0106061	21
BP	GO:1902904	negative regulation of supramolecular fiber organization	0.038934	0.0106061	21
BP	GO:0022612	gland morphogenesis	0.0414223	0.0106061	21
CC	GO:0005923	bicellular tight junction	0.00394135	0.0105475	21
CC	GO:0098889	intrinsic component of presynaptic membrane	0.00762772	0.0105475	21
CC	GO:0030496	midbody	0.0231856	0.0105475	21
MF	GO:0005088	Ras guanyl-nucleotide exchange factor activity	0.0167026	0.0102249	20
MF	GO:0015085	calcium ion transmembrane transporter activity	0.0395072	0.0102249	20
BP	GO:0035418	protein localization to synapse	0.00148565	0.010101	20
BP	GO:0006275	regulation of DNA replication	0.00212091	0.010101	20
BP	GO:0060078	regulation of postsynaptic membrane potential	0.00368418	0.010101	20
BP	GO:0048814	regulation of dendrite morphogenesis	0.00453357	0.010101	20
BP	GO:0051650	establishment of vesicle localization	0.0271886	0.010101	20
BP	GO:0015698	inorganic anion transport	0.0381521	0.010101	20
BP	GO:1901991	negative regulation of mitotic cell cycle phase transition	0.0490246	0.010101	20
CC	GO:0005604	basement membrane	0.00222656	0.0100452	20
MF	GO:0015399	primary active transmembrane transporter activity	0.00563533	0.0097137	19
BP	GO:0007043	cell-cell junction assembly	0.00803156	0.00959596	19
BP	GO:0000086	G2/M transition of mitotic cell cycle	0.00882814	0.00959596	19
BP	GO:0030282	bone mineralization	0.0116053	0.00959596	19
BP	GO:0061387	regulation of extent of cell growth	0.030201	0.00959596	19
BP	GO:0042177	negative regulation of protein catabolic process	0.0371988	0.00959596	19
CC	GO:0098685	Schaffer collateral - CA1 synapse	0.0100284	0.00954294	19
CC	GO:0036126	sperm flagellum	0.0154802	0.00954294	19
CC	GO:0097729	9+2 motile cilium	0.0267134	0.00954294	19
MF	GO:0004725	protein tyrosine phosphatase activity	0.0043637	0.00920245	18
MF	GO:0008094	DNA-dependent ATPase activity	0.00543353	0.00920245	18
MF	GO:0042626	ATPase-coupled transmembrane transporter activity	0.00670857	0.00920245	18
BP	GO:0007215	glutamate receptor signaling pathway	0.0026249	0.00909091	18
BP	GO:0099565	chemical synaptic transmission, postsynaptic	0.00333072	0.00909091	18
BP	GO:0106027	neuron projection organization	0.00644618	0.00909091	18
BP	GO:0097756	negative regulation of blood vessel diameter	0.0105651	0.00909091	18
BP	GO:0003073	regulation of systemic arterial blood pressure	0.0248796	0.00909091	18
MF	GO:0045296	cadherin binding	0.000174279	0.00869121	17
MF	GO:0030165	PDZ domain binding	0.0476049	0.00869121	17
BP	GO:1900407	regulation of cellular response to oxidative stress	0.00210675	0.00858586	17
BP	GO:0060079	excitatory postsynaptic potential	0.0024007	0.00858586	17
BP	GO:0036473	cell death in response to oxidative stress	0.0055635	0.00858586	17
BP	GO:1902882	regulation of response to oxidative stress	0.00621229	0.00858586	17
BP	GO:0070167	regulation of biomineral tissue development	0.00769364	0.00858586	17
BP	GO:0110149	regulation of biomineralization	0.00769364	0.00858586	17
BP	GO:0099072	regulation of postsynaptic membrane neurotransmitter receptor levels	0.00944637	0.00858586	17
BP	GO:0042310	vasoconstriction	0.0126565	0.00858586	17
BP	GO:0050772	positive regulation of axonogenesis	0.0138986	0.00858586	17
BP	GO:0035249	synaptic transmission, glutamatergic	0.0182021	0.00858586	17
BP	GO:0051668	localization within membrane	0.0234644	0.00858586	17
BP	GO:0001942	hair follicle development	0.025452	0.00858586	17
BP	GO:1901890	positive regulation of cell junction assembly	0.0275636	0.00858586	17
BP	GO:0007156	homophilic cell adhesion via plasma membrane adhesion molecules	0.0298034	0.00858586	17
BP	GO:0022404	molting cycle process	0.0298034	0.00858586	17
BP	GO:0022405	hair cycle process	0.0298034	0.00858586	17
BP	GO:0098773	skin epidermis development	0.0298034	0.00858586	17
BP	GO:0001952	regulation of cell-matrix adhesion	0.034684	0.00858586	17
BP	GO:0031398	positive regulation of protein ubiquitination	0.0373328	0.00858586	17
BP	GO:0060419	heart growth	0.0373328	0.00858586	17
BP	GO:0019751	polyol metabolic process	0.0494041	0.00858586	17
CC	GO:0055029	nuclear DNA-directed RNA polymerase complex	0.010916	0.00853842	17
CC	GO:0000428	DNA-directed RNA polymerase complex	0.0120162	0.00853842	17
CC	GO:0030880	RNA polymerase complex	0.0158468	0.00853842	17
CC	GO:0099056	integral component of presynaptic membrane	0.0411821	0.00853842	17
CC	GO:0034708	methyltransferase complex	0.047287	0.00853842	17
MF	GO:0004402	histone acetyltransferase activity	0.000270879	0.00817996	16
MF	GO:0061733	peptide-lysine-N-acetyltransferase activity	0.000392093	0.00817996	16
MF	GO:0034212	peptide N-acetyltransferase activity	0.00168013	0.00817996	16
MF	GO:0008080	N-acetyltransferase activity	0.0142738	0.00817996	16
BP	GO:0097061	dendritic spine organization	0.0137881	0.00808081	16
BP	GO:0050795	regulation of behavior	0.0151789	0.00808081	16
BP	GO:1902749	regulation of cell cycle G2/M phase transition	0.0151789	0.00808081	16
BP	GO:0042158	lipoprotein biosynthetic process	0.0166759	0.00808081	16
BP	GO:0006821	chloride transport	0.0218543	0.00808081	16
BP	GO:0007006	mitochondrial membrane organization	0.0238259	0.00808081	16
BP	GO:0001578	microtubule bundle formation	0.0259283	0.00808081	16
BP	GO:0033555	multicellular organismal response to stress	0.0281664	0.00808081	16
BP	GO:0055017	cardiac muscle tissue growth	0.0357406	0.00808081	16
BP	GO:0048259	regulation of receptor-mediated endocytosis	0.0480068	0.00808081	16
CC	GO:0043195	terminal bouton	0.00627479	0.00803616	16
CC	GO:0030175	filopodium	0.0118881	0.00803616	16
BP	GO:1903201	regulation of oxidative stress-induced cell death	0.00327749	0.00757576	15
BP	GO:0030500	regulation of bone mineralization	0.00621843	0.00757576	15
BP	GO:0060113	inner ear receptor cell differentiation	0.00787004	0.00757576	15
BP	GO:0032204	regulation of telomere maintenance	0.0109827	0.00757576	15
BP	GO:0042490	mechanoreceptor differentiation	0.0149874	0.00757576	15
BP	GO:0070509	calcium ion import	0.0149874	0.00757576	15
BP	GO:0006497	protein lipidation	0.021975	0.00757576	15
BP	GO:0043506	regulation of JUN kinase activity	0.0286466	0.00757576	15
BP	GO:0030510	regulation of BMP signaling pathway	0.0367048	0.00757576	15
CC	GO:0016528	sarcoplasm	0.0116361	0.0075339	15
CC	GO:0048786	presynaptic active zone	0.0229982	0.0075339	15
CC	GO:0031234	extrinsic component of cytoplasmic side of plasma membrane	0.0380872	0.0075339	15
MF	GO:0005089	Rho guanyl-nucleotide exchange factor activity	0.00518968	0.00715746	14
MF	GO:0038024	cargo receptor activity	0.00967684	0.00715746	14
BP	GO:0050982	detection of mechanical stimulus	0.00109101	0.00707071	14
BP	GO:0018149	peptide cross-linking	0.00153122	0.00707071	14
BP	GO:0035082	axoneme assembly	0.0038137	0.00707071	14
BP	GO:0043113	receptor clustering	0.0038137	0.00707071	14
BP	GO:0003341	cilium movement	0.00649729	0.00707071	14
BP	GO:0051965	positive regulation of synapse assembly	0.0117673	0.00707071	14
BP	GO:0010389	regulation of G2/M transition of mitotic cell cycle	0.0146276	0.00707071	14
BP	GO:0032088	negative regulation of NF-kappaB transcription factor activity	0.0146276	0.00707071	14
BP	GO:0046209	nitric oxide metabolic process	0.0162444	0.00707071	14
BP	GO:0043242	negative regulation of protein-containing complex disassembly	0.0219187	0.00707071	14
BP	GO:2001057	reactive nitrogen species metabolic process	0.0241059	0.00707071	14
BP	GO:0043648	dicarboxylic acid metabolic process	0.031641	0.00707071	14
BP	GO:0019226	transmission of nerve impulse	0.0441723	0.00707071	14
CC	GO:0001533	cornified envelope	0.000403644	0.00703164	14
CC	GO:0016363	nuclear matrix	0.0360385	0.00703164	14
BP	GO:0050974	detection of mechanical stimulus involved in sensory perception	0.000174832	0.00656566	13
BP	GO:0090329	regulation of DNA-dependent DNA replication	0.00054486	0.00656566	13
BP	GO:0048008	platelet-derived growth factor receptor signaling pathway	0.0044203	0.00656566	13
BP	GO:0060191	regulation of lipase activity	0.0175414	0.00656566	13
BP	GO:0097120	receptor localization to synapse	0.0175414	0.00656566	13
BP	GO:0060563	neuroepithelial cell differentiation	0.0216352	0.00656566	13
BP	GO:0140056	organelle localization by membrane tethering	0.0239306	0.00656566	13
BP	GO:0043507	positive regulation of JUN kinase activity	0.0290541	0.00656566	13
BP	GO:0022406	membrane docking	0.0381707	0.00656566	13
BP	GO:0090630	activation of GTPase activity	0.0452742	0.00656566	13
CC	GO:0016529	sarcoplasmic reticulum	0.0229662	0.00652938	13
CC	GO:0060076	excitatory synapse	0.0229662	0.00652938	13
CC	GO:0044291	cell-cell contact zone	0.0435921	0.00652938	13
MF	GO:0004722	protein serine/threonine phosphatase activity	0.0267706	0.00613497	12
MF	GO:0035254	glutamate receptor binding	0.0296351	0.00613497	12
MF	GO:0005230	extracellular ligand-gated ion channel activity	0.0327143	0.00613497	12
MF	GO:0002039	p53 binding	0.0360154	0.00613497	12
MF	GO:0016782	transferase activity, transferring sulfur-containing groups	0.0433111	0.00613497	12
MF	GO:0043130	ubiquitin binding	0.0433111	0.00613497	12
BP	GO:0034332	adherens junction organization	0.00372877	0.00606061	12
BP	GO:0046580	negative regulation of Ras protein signal transduction	0.00437002	0.00606061	12
BP	GO:0061512	protein localization to cilium	0.00509658	0.00606061	12
BP	GO:0008347	glial cell migration	0.00901341	0.00606061	12
BP	GO:0060119	inner ear receptor cell development	0.00901341	0.00606061	12
BP	GO:0051058	negative regulation of small GTPase mediated signal transduction	0.0102866	0.00606061	12
BP	GO:0097479	synaptic vesicle localization	0.0102866	0.00606061	12
BP	GO:0043967	histone H4 acetylation	0.0132459	0.00606061	12
BP	GO:0048278	vesicle docking	0.0149495	0.00606061	12
BP	GO:1904356	regulation of telomere maintenance via telomere lengthening	0.0149495	0.00606061	12
BP	GO:0043647	inositol phosphate metabolic process	0.0188484	0.00606061	12
BP	GO:0050885	neuromuscular process controlling balance	0.0260549	0.00606061	12
BP	GO:0060997	dendritic spine morphogenesis	0.0260549	0.00606061	12
BP	GO:0001885	endothelial cell development	0.0288524	0.00606061	12
BP	GO:0002090	regulation of receptor internalization	0.0288524	0.00606061	12
BP	GO:0006400	tRNA modification	0.0350871	0.00606061	12
BP	GO:1903051	negative regulation of proteolysis involved in cellular protein catabolic process	0.0385387	0.00606061	12
BP	GO:0002066	columnar/cuboidal epithelial cell development	0.0422221	0.00606061	12
BP	GO:0036465	synaptic vesicle recycling	0.0422221	0.00606061	12
BP	GO:1901880	negative regulation of protein depolymerization	0.0422221	0.00606061	12
CC	GO:0005801	cis-Golgi network	0.00148136	0.00602712	12
CC	GO:0032421	stereocilium bundle	0.014347	0.00602712	12
CC	GO:0016234	inclusion body	0.0485527	0.00602712	12
BP	GO:0010464	regulation of mesenchymal cell proliferation	0.00244822	0.00555556	11
BP	GO:0030850	prostate gland development	0.00918331	0.00555556	11
BP	GO:0006900	vesicle budding from membrane	0.0105787	0.00555556	11
BP	GO:0007528	neuromuscular junction development	0.0121308	0.00555556	11
BP	GO:1901799	negative regulation of proteasomal protein catabolic process	0.0121308	0.00555556	11
BP	GO:0010463	mesenchymal cell proliferation	0.0157476	0.00555556	11
BP	GO:0043954	cellular component maintenance	0.0201172	0.00555556	11
BP	GO:0070936	protein K48-linked ubiquitination	0.0201172	0.00555556	11
BP	GO:0046847	filopodium assembly	0.0226099	0.00555556	11
BP	GO:1902017	regulation of cilium assembly	0.0226099	0.00555556	11
BP	GO:0043388	positive regulation of DNA binding	0.0314361	0.00555556	11
BP	GO:0060999	positive regulation of dendritic spine development	0.0348579	0.00555556	11
BP	GO:0099637	neurotransmitter receptor transport	0.0348579	0.00555556	11
BP	GO:0006487	protein N-linked glycosylation	0.0424705	0.00555556	11
BP	GO:0006940	regulation of smooth muscle contraction	0.0466759	0.00555556	11
CC	GO:0008328	ionotropic glutamate receptor complex	0.0151493	0.00552486	11
CC	GO:0098878	neurotransmitter receptor complex	0.0193712	0.00552486	11
MF	GO:0043028	cysteine-type endopeptidase regulator activity involved in apoptotic process	0.0026834	0.00511247	10
MF	GO:0005044	scavenger receptor activity	0.00801436	0.00511247	10
MF	GO:0016879	ligase activity, forming carbon-nitrogen bonds	0.0109516	0.00511247	10
MF	GO:0022824	transmitter-gated ion channel activity	0.0431881	0.00511247	10
MF	GO:0022835	transmitter-gated channel activity	0.0431881	0.00511247	10
BP	GO:0099068	postsynapse assembly	0.00082929	0.00505051	10
BP	GO:0002053	positive regulation of mesenchymal cell proliferation	0.00169795	0.00505051	10
BP	GO:0016339	calcium-dependent cell-cell adhesion via plasma membrane cell adhesion molecules	0.00260642	0.00505051	10
BP	GO:0010559	regulation of glycoprotein biosynthetic process	0.0046566	0.00505051	10
BP	GO:0099084	postsynaptic specialization organization	0.0046566	0.00505051	10
BP	GO:1903018	regulation of glycoprotein metabolic process	0.0106663	0.00505051	10
BP	GO:0048489	synaptic vesicle transport	0.0123685	0.00505051	10
BP	GO:1904407	positive regulation of nitric oxide metabolic process	0.0123685	0.00505051	10
BP	GO:0099054	presynapse assembly	0.0142673	0.00505051	10
BP	GO:0032355	response to estradiol	0.018706	0.00505051	10
BP	GO:0061001	regulation of dendritic spine morphogenesis	0.018706	0.00505051	10
BP	GO:0072527	pyrimidine-containing compound metabolic process	0.018706	0.00505051	10
BP	GO:1902750	negative regulation of cell cycle G2/M phase transition	0.0212706	0.00505051	10
BP	GO:1903202	negative regulation of oxidative stress-induced cell death	0.0212706	0.00505051	10
BP	GO:1900408	negative regulation of cellular response to oxidative stress	0.0240816	0.00505051	10
BP	GO:0032210	regulation of telomere maintenance via telomerase	0.0304882	0.00505051	10
BP	GO:0035315	hair cell differentiation	0.0304882	0.00505051	10
BP	GO:0042596	fear response	0.0341051	0.00505051	10
BP	GO:0099172	presynapse organization	0.0341051	0.00505051	10
BP	GO:1902883	negative regulation of response to oxidative stress	0.0341051	0.00505051	10
BP	GO:0006584	catecholamine metabolic process	0.038011	0.00505051	10
BP	GO:0009712	catechol-containing compound metabolic process	0.038011	0.00505051	10
BP	GO:0002067	glandular epithelial cell differentiation	0.0467244	0.00505051	10
BP	GO:0098661	inorganic anion transmembrane transport	0.0467244	0.00505051	10
BP	GO:1901616	organic hydroxy compound catabolic process	0.0467244	0.00505051	10
CC	GO:0099091	postsynaptic specialization, intracellular component	0.00162719	0.0050226	10
CC	GO:0048787	presynaptic active zone membrane	0.00880495	0.0050226	10
MF	GO:0008066	glutamate receptor activity	0.000560802	0.00460123	9
MF	GO:0016790	thiolester hydrolase activity	0.02594	0.00460123	9
MF	GO:0005246	calcium channel regulator activity	0.0333656	0.00460123	9
MF	GO:0030331	estrogen receptor binding	0.042141	0.00460123	9
BP	GO:0098698	postsynaptic specialization assembly	0.000979647	0.00454545	9
BP	GO:0048668	collateral sprouting	0.00212017	0.00454545	9
BP	GO:1905606	regulation of presynapse assembly	0.00267577	0.00454545	9
BP	GO:0051953	negative regulation of amine transport	0.0033405	0.00454545	9
BP	GO:0099174	regulation of presynapse organization	0.00613285	0.00454545	9
BP	GO:0001881	receptor recycling	0.0104455	0.00454545	9
BP	GO:0044331	cell-cell adhesion mediated by cadherin	0.0104455	0.00454545	9
BP	GO:0010972	negative regulation of G2/M transition of mitotic cell cycle	0.0122957	0.00454545	9
BP	GO:0046164	alcohol catabolic process	0.0122957	0.00454545	9
BP	GO:0060122	inner ear receptor cell stereocilium organization	0.0143791	0.00454545	9
BP	GO:0120178	steroid hormone biosynthetic process	0.0143791	0.00454545	9
BP	GO:0019228	neuronal action potential	0.0221861	0.00454545	9
BP	GO:0031111	negative regulation of microtubule polymerization or depolymerization	0.0253575	0.00454545	9
BP	GO:0001941	postsynaptic membrane organization	0.028837	0.00454545	9
BP	GO:0031952	regulation of protein autophosphorylation	0.028837	0.00454545	9
BP	GO:0045429	positive regulation of nitric oxide biosynthetic process	0.028837	0.00454545	9
BP	GO:0050798	activated T cell proliferation	0.028837	0.00454545	9
BP	GO:0044786	cell cycle DNA replication	0.0326375	0.00454545	9
BP	GO:0042491	inner ear auditory receptor cell differentiation	0.0412477	0.00454545	9
BP	GO:1902930	regulation of alcohol biosynthetic process	0.0412477	0.00454545	9
BP	GO:2000059	negative regulation of ubiquitin-dependent protein catabolic process	0.0460781	0.00454545	9
CC	GO:0098945	intrinsic component of presynaptic active zone membrane	0.00159599	0.00452034	9
CC	GO:0034707	chloride channel complex	0.0214677	0.00452034	9
CC	GO:0000779	condensed chromosome, centromeric region	0.0447087	0.00452034	9
MF	GO:0030275	LRR domain binding	6.85478e-05	0.00408998	8
MF	GO:0004709	MAP kinase kinase kinase activity	0.00203611	0.00408998	8
MF	GO:0043027	cysteine-type endopeptidase inhibitor activity involved in apoptotic process	0.00341706	0.00408998	8
MF	GO:0003899	DNA-directed 5'-3' RNA polymerase activity	0.0198742	0.00408998	8
MF	GO:0034062	5'-3' RNA polymerase activity	0.0267991	0.00408998	8
MF	GO:0097747	RNA polymerase activity	0.0267991	0.00408998	8
MF	GO:0004180	carboxypeptidase activity	0.0400663	0.00408998	8
MF	GO:0048487	beta-tubulin binding	0.045313	0.00408998	8
BP	GO:0071625	vocalization behavior	6.66298e-05	0.0040404	8
BP	GO:0018200	peptidyl-glutamic acid modification	0.00198528	0.0040404	8
BP	GO:0003351	epithelial cilium movement involved in extracellular fluid movement	0.00259183	0.0040404	8
BP	GO:0048745	smooth muscle tissue development	0.00259183	0.0040404	8
BP	GO:0070198	protein localization to chromosome, telomeric region	0.003334	0.0040404	8
BP	GO:0006858	extracellular transport	0.00530246	0.0040404	8
BP	GO:0060977	coronary vasculature morphogenesis	0.00805227	0.0040404	8
BP	GO:0099563	modification of synaptic structure	0.00977276	0.0040404	8
BP	GO:0000186	activation of MAPKK activity	0.0117519	0.0040404	8
BP	GO:0008156	negative regulation of DNA replication	0.0140107	0.0040404	8
BP	GO:0018345	protein palmitoylation	0.0140107	0.0040404	8
BP	GO:0031424	keratinization	0.0140107	0.0040404	8
BP	GO:0032435	negative regulation of proteasomal ubiquitin-dependent protein catabolic process	0.0140107	0.0040404	8
BP	GO:1990089	response to nerve growth factor	0.0165698	0.0040404	8
BP	GO:1990090	cellular response to nerve growth factor stimulus	0.0165698	0.0040404	8
BP	GO:1902476	chloride transmembrane transport	0.0262426	0.0040404	8
BP	GO:0044091	membrane biogenesis	0.0444285	0.0040404	8
CC	GO:0016342	catenin complex	0.00321893	0.00401808	8
CC	GO:0099092	postsynaptic density, intracellular component	0.00635158	0.00401808	8
MF	GO:0016881	acid-amino acid ligase activity	0.000817252	0.00357873	7
MF	GO:0004683	calmodulin-dependent protein kinase activity	0.0107352	0.00357873	7
MF	GO:0098918	structural constituent of synapse	0.0159872	0.00357873	7
MF	GO:0015020	glucuronosyltransferase activity	0.0314821	0.00357873	7
MF	GO:0097718	disordered domain specific binding	0.0420779	0.00357873	7
MF	GO:0030551	cyclic nucleotide binding	0.0481463	0.00357873	7
BP	GO:0035970	peptidyl-threonine dephosphorylation	0.00012059	0.00353535	7
BP	GO:0007288	sperm axoneme assembly	0.000530474	0.00353535	7
BP	GO:1902914	regulation of protein polyubiquitination	0.00404542	0.00353535	7
BP	GO:0048670	regulation of collateral sprouting	0.00525504	0.00353535	7
BP	GO:0035024	negative regulation of Rho protein signal transduction	0.00671679	0.00353535	7
BP	GO:0060004	reflex	0.00671679	0.00353535	7
BP	GO:0006730	one-carbon metabolic process	0.0105138	0.00353535	7
BP	GO:0006270	DNA replication initiation	0.0156677	0.00353535	7
BP	GO:0007007	inner mitochondrial membrane organization	0.0156677	0.00353535	7
BP	GO:0001779	natural killer cell differentiation	0.0223962	0.00353535	7
BP	GO:0044818	mitotic G2/M transition checkpoint	0.0223962	0.00353535	7
BP	GO:0062149	detection of stimulus involved in sensory perception of pain	0.0223962	0.00353535	7
BP	GO:0090075	relaxation of muscle	0.0223962	0.00353535	7
BP	GO:0098884	postsynaptic neurotransmitter receptor internalization	0.0223962	0.00353535	7
BP	GO:0099560	synaptic membrane adhesion	0.0223962	0.00353535	7
BP	GO:0140239	postsynaptic endocytosis	0.0223962	0.00353535	7
BP	GO:1902473	regulation of protein localization to synapse	0.0223962	0.00353535	7
BP	GO:0036475	neuron death in response to oxidative stress	0.0264125	0.00353535	7
BP	GO:0051642	centrosome localization	0.0264125	0.00353535	7
BP	GO:1903203	regulation of oxidative stress-induced neuron death	0.0264125	0.00353535	7
BP	GO:0007026	negative regulation of microtubule depolymerization	0.0308924	0.00353535	7
BP	GO:0060740	prostate gland epithelium morphogenesis	0.0308924	0.00353535	7
BP	GO:0061842	microtubule organizing center localization	0.0308924	0.00353535	7
BP	GO:0060512	prostate gland morphogenesis	0.0358548	0.00353535	7
BP	GO:0032205	negative regulation of telomere maintenance	0.0413158	0.00353535	7
BP	GO:0045686	negative regulation of glial cell differentiation	0.0413158	0.00353535	7
BP	GO:0031114	regulation of microtubule depolymerization	0.047289	0.00353535	7
BP	GO:0048169	regulation of long-term neuronal synaptic plasticity	0.047289	0.00353535	7
CC	GO:0097470	ribbon synapse	0.00391955	0.00351582	7
CC	GO:0099243	extrinsic component of synaptic membrane	0.00391955	0.00351582	7
CC	GO:0000777	condensed chromosome kinetochore	0.0402516	0.00351582	7
MF	GO:0070742	C2H2 zinc finger domain binding	0.00107362	0.00306748	6
MF	GO:0004970	ionotropic glutamate receptor activity	0.00642706	0.00306748	6
MF	GO:0001614	purinergic nucleotide receptor activity	0.00846064	0.00306748	6
MF	GO:0016502	nucleotide receptor activity	0.00846064	0.00306748	6
MF	GO:0052745	inositol phosphate phosphatase activity	0.00846064	0.00306748	6
MF	GO:0070696	transmembrane receptor protein serine/threonine kinase binding	0.00846064	0.00306748	6
MF	GO:0080025	phosphatidylinositol-3,5-bisphosphate binding	0.0366576	0.00306748	6
MF	GO:0033612	receptor serine/threonine kinase binding	0.0430621	0.00306748	6
BP	GO:0098597	observational learning	0.000102377	0.0030303	6
BP	GO:0060396	growth hormone receptor signaling pathway	0.00161368	0.0030303	6
BP	GO:0060742	epithelial cell differentiation involved in prostate gland development	0.00161368	0.0030303	6
BP	GO:0071378	cellular response to growth hormone stimulus	0.00161368	0.0030303	6
BP	GO:0035235	ionotropic glutamate receptor signaling pathway	0.00237821	0.0030303	6
BP	GO:0007638	mechanosensory behavior	0.00338606	0.0030303	6
BP	GO:0010566	regulation of ketone biosynthetic process	0.00468009	0.0030303	6
BP	GO:0032823	regulation of natural killer cell differentiation	0.00468009	0.0030303	6
BP	GO:0060416	response to growth hormone	0.00468009	0.0030303	6
BP	GO:0050966	detection of mechanical stimulus involved in sensory perception of pain	0.00830127	0.0030303	6
BP	GO:0043984	histone H4-K16 acetylation	0.0107148	0.0030303	6
BP	GO:0140058	neuron projection arborization	0.0107148	0.0030303	6
BP	GO:0010996	response to auditory stimulus	0.016953	0.0030303	6
BP	GO:0070199	establishment of protein localization to chromosome	0.0208523	0.0030303	6
BP	GO:0001956	positive regulation of neurotransmitter secretion	0.0253161	0.0030303	6
BP	GO:0010640	regulation of platelet-derived growth factor receptor signaling pathway	0.0253161	0.0030303	6
BP	GO:0021801	cerebral cortex radial glia guided migration	0.0253161	0.0030303	6
BP	GO:0022030	telencephalon glial cell migration	0.0253161	0.0030303	6
BP	GO:1904357	negative regulation of telomere maintenance via telomere lengthening	0.0253161	0.0030303	6
BP	GO:0019320	hexose catabolic process	0.030373	0.0030303	6
BP	GO:0036003	positive regulation of transcription from RNA polymerase II promoter in response to stress	0.036047	0.0030303	6
BP	GO:0060713	labyrinthine layer morphogenesis	0.036047	0.0030303	6
BP	GO:0048820	hair follicle maturation	0.0423579	0.0030303	6
BP	GO:0090314	positive regulation of protein targeting to membrane	0.0423579	0.0030303	6
BP	GO:0001919	regulation of receptor recycling	0.0493205	0.0030303	6
BP	GO:0030318	melanocyte differentiation	0.0493205	0.0030303	6
BP	GO:0051589	negative regulation of neurotransmitter transport	0.0493205	0.0030303	6
BP	GO:0060117	auditory receptor cell development	0.0493205	0.0030303	6
BP	GO:1904861	excitatory synapse assembly	0.0493205	0.0030303	6
CC	GO:0060091	kinocilium	0.000200885	0.00301356	6
CC	GO:0097732	9+2 non-motile cilium	0.000200885	0.00301356	6
CC	GO:0005665	RNA polymerase II, core complex	0.0006329	0.00301356	6
CC	GO:0000800	lateral element	0.00329088	0.00301356	6
CC	GO:0005640	nuclear outer membrane	0.00455065	0.00301356	6
CC	GO:0060077	inhibitory synapse	0.0203313	0.00301356	6
CC	GO:0099059	integral component of presynaptic active zone membrane	0.0296405	0.00301356	6
MF	GO:0005388	calcium transmembrane transporter activity, phosphorylative mechanism	0.00210457	0.00255624	5
MF	GO:0070700	BMP receptor binding	0.00499355	0.00255624	5
MF	GO:0070034	telomerase RNA binding	0.0133452	0.00255624	5
MF	GO:0015035	protein disulfide oxidoreductase activity	0.0280345	0.00255624	5
MF	GO:0031418	L-ascorbic acid binding	0.0280345	0.00255624	5
MF	GO:0099186	structural constituent of postsynapse	0.0280345	0.00255624	5
BP	GO:0006213	pyrimidine nucleoside metabolic process	0.00206747	0.00252525	5
BP	GO:0060013	righting reflex	0.00206747	0.00252525	5
BP	GO:0098598	learned vocalization behavior or vocal learning	0.00206747	0.00252525	5
BP	GO:1901660	calcium ion export	0.00206747	0.00252525	5
BP	GO:1903867	extraembryonic membrane development	0.00206747	0.00252525	5
BP	GO:0060525	prostate glandular acinus development	0.00327167	0.00252525	5
BP	GO:0071838	cell proliferation in bone marrow	0.00490869	0.00252525	5
BP	GO:0031223	auditory behavior	0.00705167	0.00252525	5
BP	GO:0060263	regulation of respiratory burst	0.00705167	0.00252525	5
BP	GO:1902916	positive regulation of protein polyubiquitination	0.00705167	0.00252525	5
BP	GO:0009070	serine family amino acid biosynthetic process	0.00977066	0.00252525	5
BP	GO:0042407	cristae formation	0.0131309	0.00252525	5
BP	GO:0048715	negative regulation of oligodendrocyte differentiation	0.0131309	0.00252525	5
BP	GO:0072529	pyrimidine-containing compound catabolic process	0.0131309	0.00252525	5
BP	GO:0035269	protein O-linked mannosylation	0.0171912	0.00252525	5
BP	GO:0016486	peptide hormone processing	0.0220032	0.00252525	5
BP	GO:0032793	positive regulation of CREB transcription factor activity	0.0220032	0.00252525	5
BP	GO:0033604	negative regulation of catecholamine secretion	0.0220032	0.00252525	5
BP	GO:0042415	norepinephrine metabolic process	0.0220032	0.00252525	5
BP	GO:0045579	positive regulation of B cell differentiation	0.0220032	0.00252525	5
BP	GO:0045603	positive regulation of endothelial cell differentiation	0.0220032	0.00252525	5
BP	GO:0072578	neurotransmitter-gated ion channel clustering	0.0220032	0.00252525	5
BP	GO:0099150	regulation of postsynaptic specialization assembly	0.0220032	0.00252525	5
BP	GO:0150052	regulation of postsynapse assembly	0.0220032	0.00252525	5
BP	GO:1903209	positive regulation of oxidative stress-induced cell death	0.0220032	0.00252525	5
BP	GO:0010544	negative regulation of platelet activation	0.02761	0.00252525	5
BP	GO:0032011	ARF protein signal transduction	0.02761	0.00252525	5
BP	GO:0032012	regulation of ARF protein signal transduction	0.02761	0.00252525	5
BP	GO:0032656	regulation of interleukin-13 production	0.02761	0.00252525	5
BP	GO:0060088	auditory receptor cell stereocilium organization	0.02761	0.00252525	5
BP	GO:0090030	regulation of steroid hormone biosynthetic process	0.02761	0.00252525	5
BP	GO:0140448	signaling receptor ligand precursor processing	0.02761	0.00252525	5
BP	GO:2000104	negative regulation of DNA-dependent DNA replication	0.02761	0.00252525	5
BP	GO:1900409	positive regulation of cellular response to oxidative stress	0.0340463	0.00252525	5
BP	GO:0010560	positive regulation of glycoprotein biosynthetic process	0.0413374	0.00252525	5
BP	GO:0046174	polyol catabolic process	0.0413374	0.00252525	5
BP	GO:0015874	norepinephrine transport	0.0494996	0.00252525	5
BP	GO:0032616	interleukin-13 production	0.0494996	0.00252525	5
BP	GO:0035268	protein mannosylation	0.0494996	0.00252525	5
BP	GO:0044851	hair cycle phase	0.0494996	0.00252525	5
BP	GO:0070841	inclusion body assembly	0.0494996	0.00252525	5
BP	GO:0071475	cellular hyperosmotic salinity response	0.0494996	0.00252525	5
CC	GO:0098684	photoreceptor ribbon synapse	0.00319125	0.0025113	5
CC	GO:0031527	filopodium membrane	0.0215202	0.0025113	5
CC	GO:0032433	filopodium tip	0.0215202	0.0025113	5
CC	GO:0099144	anchored component of synaptic membrane	0.0215202	0.0025113	5
CC	GO:0005697	telomerase holoenzyme complex	0.0270159	0.0025113	5
CC	GO:0005782	peroxisomal matrix	0.0270159	0.0025113	5
CC	GO:0031907	microbody lumen	0.0270159	0.0025113	5
CC	GO:0016010	dystrophin-associated glycoprotein complex	0.0333281	0.0025113	5
CC	GO:0043083	synaptic cleft	0.0333281	0.0025113	5
CC	GO:0090665	glycoprotein complex	0.0333281	0.0025113	5
CC	GO:0030673	axolemma	0.0404829	0.0025113	5
MF	GO:0038187	pattern recognition receptor activity	0.0103846	0.00204499	4
MF	GO:0098879	structural constituent of postsynaptic specialization	0.0103846	0.00204499	4
MF	GO:0043522	leucine zipper domain binding	0.015116	0.00204499	4
MF	GO:0035256	G protein-coupled glutamate receptor binding	0.0210094	0.00204499	4
MF	GO:0045028	G protein-coupled purinergic nucleotide receptor activity	0.0210094	0.00204499	4
MF	GO:0005542	folic acid binding	0.0281276	0.00204499	4
MF	GO:0004707	MAP kinase activity	0.0365101	0.00204499	4
MF	GO:0046935	1-phosphatidylinositol-3-kinase regulator activity	0.0461744	0.00204499	4
BP	GO:0032875	regulation of DNA endoreduplication	0.0102409	0.0020202	4
BP	GO:0032342	aldosterone biosynthetic process	0.0149114	0.0020202	4
BP	GO:0042023	DNA endoreduplication	0.0149114	0.0020202	4
BP	GO:0060768	regulation of epithelial cell proliferation involved in prostate gland development	0.0149114	0.0020202	4
BP	GO:0071864	positive regulation of cell proliferation in bone marrow	0.0149114	0.0020202	4
BP	GO:0097104	postsynaptic membrane assembly	0.0149114	0.0020202	4
BP	GO:0006705	mineralocorticoid biosynthetic process	0.0207313	0.0020202	4
BP	GO:0032341	aldosterone metabolic process	0.0207313	0.0020202	4
BP	GO:0060033	anatomical structure regression	0.0207313	0.0020202	4
BP	GO:0060767	epithelial cell proliferation involved in prostate gland development	0.0207313	0.0020202	4
BP	GO:0071294	cellular response to zinc ion	0.0207313	0.0020202	4
BP	GO:0071863	regulation of cell proliferation in bone marrow	0.0207313	0.0020202	4
BP	GO:1900244	positive regulation of synaptic vesicle endocytosis	0.0207313	0.0020202	4
BP	GO:2000009	negative regulation of protein localization to cell surface	0.0207313	0.0020202	4
BP	GO:0006491	N-glycan processing	0.0277635	0.0020202	4
BP	GO:0008212	mineralocorticoid metabolic process	0.0277635	0.0020202	4
BP	GO:0032060	bleb assembly	0.0277635	0.0020202	4
BP	GO:0034309	primary alcohol biosynthetic process	0.0277635	0.0020202	4
BP	GO:0042983	amyloid precursor protein biosynthetic process	0.0277635	0.0020202	4
BP	GO:0042984	regulation of amyloid precursor protein biosynthetic process	0.0277635	0.0020202	4
BP	GO:0055119	relaxation of cardiac muscle	0.0277635	0.0020202	4
BP	GO:0006007	glucose catabolic process	0.0360483	0.0020202	4
BP	GO:0006206	pyrimidine nucleobase metabolic process	0.0360483	0.0020202	4
BP	GO:0016081	synaptic vesicle docking	0.0360483	0.0020202	4
BP	GO:0018119	peptidyl-cysteine S-nitrosylation	0.0360483	0.0020202	4
BP	GO:0032736	positive regulation of interleukin-13 production	0.0360483	0.0020202	4
BP	GO:0035791	platelet-derived growth factor receptor-beta signaling pathway	0.0360483	0.0020202	4
BP	GO:0042308	negative regulation of protein import into nucleus	0.0360483	0.0020202	4
BP	GO:0048537	mucosal-associated lymphoid tissue development	0.0360483	0.0020202	4
BP	GO:0048541	Peyer's patch development	0.0360483	0.0020202	4
BP	GO:0048672	positive regulation of collateral sprouting	0.0360483	0.0020202	4
BP	GO:0071371	cellular response to gonadotropin stimulus	0.0360483	0.0020202	4
BP	GO:0090331	negative regulation of platelet aggregation	0.0360483	0.0020202	4
BP	GO:1904590	negative regulation of protein import	0.0360483	0.0020202	4
BP	GO:0017014	protein nitrosylation	0.0456038	0.0020202	4
BP	GO:0033690	positive regulation of osteoblast proliferation	0.0456038	0.0020202	4
BP	GO:0034698	response to gonadotropin	0.0456038	0.0020202	4
BP	GO:0048070	regulation of developmental pigmentation	0.0456038	0.0020202	4
BP	GO:0051645	Golgi localization	0.0456038	0.0020202	4
BP	GO:1903423	positive regulation of synaptic vesicle recycling	0.0456038	0.0020202	4
CC	GO:0005952	cAMP-dependent protein kinase complex	0.0146246	0.00200904	4
CC	GO:0099026	anchored component of presynaptic membrane	0.0203413	0.00200904	4
CC	GO:0045239	tricarboxylic acid cycle enzyme complex	0.0354003	0.00200904	4
CC	GO:0070938	contractile ring	0.0354003	0.00200904	4
CC	GO:0000940	condensed chromosome outer kinetochore	0.0448027	0.00200904	4

## Sheet: Table S9
Table S9. Genes located in top 5% Fst regions in classical inbred mice strains as compared to wild and wild-derived inbred mice.
Number	Ensembl ID	Gene name
1	ENSMUSG00000000003	Pbsn
2	ENSMUSG00000000058	Cav2
3	ENSMUSG00000000134	Tfe3
4	ENSMUSG00000000149	Gna12
5	ENSMUSG00000000223	Drp2
6	ENSMUSG00000000266	Mid2
7	ENSMUSG00000000290	Itgb2
8	ENSMUSG00000000305	Cdh4
9	ENSMUSG00000000325	Arvcf
10	ENSMUSG00000000339	Rtca
11	ENSMUSG00000000340	Dbt
12	ENSMUSG00000000365	Rnf17
13	ENSMUSG00000000787	Ddx3x
14	ENSMUSG00000000884	Gnb1l
15	ENSMUSG00000001098	Kctd10
16	ENSMUSG00000001100	Poldip2
17	ENSMUSG00000001103	Sebox
18	ENSMUSG00000001105	Ift20
19	ENSMUSG00000001119	Col6a1
20	ENSMUSG00000001120	Pcbp3
21	ENSMUSG00000001123	Lgals9
22	ENSMUSG00000001151	Pcnt
23	ENSMUSG00000001173	Ocrl
24	ENSMUSG00000001228	Uhrf1
25	ENSMUSG00000001555	Fkbp10
26	ENSMUSG00000001558	Klhl10
27	ENSMUSG00000001755	Coasy
28	ENSMUSG00000001774	Chordc1
29	ENSMUSG00000001804	Dsg4
30	ENSMUSG00000001833	Sep7
31	ENSMUSG00000001855	Nup214
32	ENSMUSG00000001864	Aif1l
33	ENSMUSG00000002006	Pdzd4
34	ENSMUSG00000002007	Srpk3
35	ENSMUSG00000002010	Idh3g
36	ENSMUSG00000002014	Ssr4
37	ENSMUSG00000002052	Supt6
38	ENSMUSG00000002059	Rab34
39	ENSMUSG00000002064	Sdf2
40	ENSMUSG00000002326	Gmpr2
41	ENSMUSG00000002329	Mdp1
42	ENSMUSG00000002365	Snx9
43	ENSMUSG00000002428	Hltf
44	ENSMUSG00000002489	Tiam1
45	ENSMUSG00000002550	Uck1
46	ENSMUSG00000002617	Zfp40
47	ENSMUSG00000002835	Chaf1a
48	ENSMUSG00000003135	Cnot11
49	ENSMUSG00000003153	Slc2a3
50	ENSMUSG00000003154	Foxj2
51	ENSMUSG00000003166	Dgcr2
52	ENSMUSG00000003198	Zfp959
53	ENSMUSG00000003226	Ranbp2
54	ENSMUSG00000003344	Btbd2
55	ENSMUSG00000003345	Csnk1g2
56	ENSMUSG00000003402	Prkcsh
57	ENSMUSG00000003410	Elavl3
58	ENSMUSG00000003452	Bicd1
59	ENSMUSG00000003476	Crhr2
60	ENSMUSG00000003527	Dgcr14
61	ENSMUSG00000003528	Slc25a1
62	ENSMUSG00000003752	Itpkc
63	ENSMUSG00000003762	Adck4
64	ENSMUSG00000003847	Nfat5
65	ENSMUSG00000003882	Il7r
66	ENSMUSG00000003948	Mmd
67	ENSMUSG00000004044	Ptrf
68	ENSMUSG00000004069	Dnaja3
69	ENSMUSG00000004207	Psap
70	ENSMUSG00000004221	Ikbkg
71	ENSMUSG00000004366	Sst
72	ENSMUSG00000004451	Ralb
73	ENSMUSG00000004460	Dnajb11
74	ENSMUSG00000004462	Tbccd1
75	ENSMUSG00000004637	Wwox
76	ENSMUSG00000004665	Cnn2
77	ENSMUSG00000004789	Dlst
78	ENSMUSG00000004791	Pgf
79	ENSMUSG00000004929	Thop1
80	ENSMUSG00000004931	Apba3
81	ENSMUSG00000004933	Matk
82	ENSMUSG00000004934	Pias4
83	ENSMUSG00000004937	Sgta
84	ENSMUSG00000004939	Nmrk2
85	ENSMUSG00000005124	Wisp1
86	ENSMUSG00000005125	Ndrg1
87	ENSMUSG00000005268	Prlr
88	ENSMUSG00000005354	Txn2
89	ENSMUSG00000005378	Wbscr22
90	ENSMUSG00000005718	Tfap4
91	ENSMUSG00000005800	Mmp8
92	ENSMUSG00000005823	Gpr108
93	ENSMUSG00000005824	Tnfsf14
94	ENSMUSG00000006169	Clint1
95	ENSMUSG00000006373	Pgrmc1
96	ENSMUSG00000006423	C330007P06Rik
97	ENSMUSG00000006575	Rundc3a
98	ENSMUSG00000006599	Gtf2h1
99	ENSMUSG00000006678	Pola1
100	ENSMUSG00000006763	Saal1
101	ENSMUSG00000006782	Cnp
102	ENSMUSG00000006958	Chrd
103	ENSMUSG00000007207	Stx1a
104	ENSMUSG00000007589	Tinf2
105	ENSMUSG00000007655	Cav1
106	ENSMUSG00000007739	Cct4
107	ENSMUSG00000007817	Zmiz1
108	ENSMUSG00000007908	Hmgcll1
109	ENSMUSG00000008301	Phax
110	ENSMUSG00000008393	Carhsp1
111	ENSMUSG00000008822	Acyp1
112	ENSMUSG00000009097	Tbx1
113	ENSMUSG00000009292	Trpm2
114	ENSMUSG00000009563	Tor2a
115	ENSMUSG00000009596	Taf7l
116	ENSMUSG00000009621	Vav2
117	ENSMUSG00000009647	Mcu
118	ENSMUSG00000009941	Nxf2
119	ENSMUSG00000010205	Raver1
120	ENSMUSG00000010342	Tex14
121	ENSMUSG00000010376	Nedd8
122	ENSMUSG00000010461	Eya4
123	ENSMUSG00000010517	Faf1
124	ENSMUSG00000010608	Rbm25
125	ENSMUSG00000010911	Apip
126	ENSMUSG00000010914	Pdhx
127	ENSMUSG00000012076	Brms1l
128	ENSMUSG00000012350	Ehf
129	ENSMUSG00000012535	Tnpo3
130	ENSMUSG00000012609	Ttll5
131	ENSMUSG00000012819	Cdh23
132	ENSMUSG00000013150	Gfod2
133	ENSMUSG00000013160	Atp6v0d1
134	ENSMUSG00000013539	Tango2
135	ENSMUSG00000013662	Atad1
136	ENSMUSG00000013858	Tmem259
137	ENSMUSG00000014104	Sval2
138	ENSMUSG00000014195	Dnajc7
139	ENSMUSG00000014198	Zfp385c
140	ENSMUSG00000014418	Hps5
141	ENSMUSG00000014496	Ankrd28
142	ENSMUSG00000015001	Oc90
143	ENSMUSG00000015002	Efr3a
144	ENSMUSG00000015023	Ddx19a
145	ENSMUSG00000015217	Hmgb3
146	ENSMUSG00000015224	Cyp2j9
147	ENSMUSG00000015312	Gadd45b
148	ENSMUSG00000015337	Endog
149	ENSMUSG00000015340	Cybb
150	ENSMUSG00000015709	Arnt2
151	ENSMUSG00000015968	Cacna1d
152	ENSMUSG00000016150	Tenm1
153	ENSMUSG00000016239	Lonrf3
154	ENSMUSG00000016308	Ube2a
155	ENSMUSG00000016427	Ndufa1
156	ENSMUSG00000016495	Plgrkt
157	ENSMUSG00000016496	Cd274
158	ENSMUSG00000016498	Pdcd1lg2
159	ENSMUSG00000016534	Lamp2
160	ENSMUSG00000016552	Foxred2
161	ENSMUSG00000016554	Eif3d
162	ENSMUSG00000017057	Il13ra1
163	ENSMUSG00000017146	Brca1
164	ENSMUSG00000017176	Nt5c3b
165	ENSMUSG00000017344	Vtn
166	ENSMUSG00000017376	Nlk
167	ENSMUSG00000017466	Timp2
168	ENSMUSG00000017615	Tnfaip1
169	ENSMUSG00000017639	Rab11fip4
170	ENSMUSG00000017677	Wsb1
171	ENSMUSG00000017686	Rhot1
172	ENSMUSG00000017688	Hnf4g
173	ENSMUSG00000017716	Birc5
174	ENSMUSG00000017718	Afmid
175	ENSMUSG00000017801	Mlx
176	ENSMUSG00000017802	Fam134c
177	ENSMUSG00000017837	Nkiras2
178	ENSMUSG00000017950	Hnf4a
179	ENSMUSG00000017978	Cadps2
180	ENSMUSG00000018012	Rac3
181	ENSMUSG00000018334	Ksr1
182	ENSMUSG00000018433	Nol11
183	ENSMUSG00000018548	Trim37
184	ENSMUSG00000018648	Dusp14
185	ENSMUSG00000018651	Tada2a
186	ENSMUSG00000018677	Slc25a39
187	ENSMUSG00000019235	Rps6kl1
188	ENSMUSG00000019301	Hsd17b1
189	ENSMUSG00000019302	Atp6v0a1
190	ENSMUSG00000019303	Psmc3ip
191	ENSMUSG00000019437	Tlcd1
192	ENSMUSG00000019578	Ubxn6
193	ENSMUSG00000019777	Hdac2
194	ENSMUSG00000019779	Frk
195	ENSMUSG00000019785	Clvs2
196	ENSMUSG00000019787	Trdn
197	ENSMUSG00000019791	Hint3
198	ENSMUSG00000019792	Trmt11
199	ENSMUSG00000019822	Smpd2
200	ENSMUSG00000019823	Mical1
201	ENSMUSG00000019826	Zbtb24
202	ENSMUSG00000019837	Gtf3c6
203	ENSMUSG00000019841	Rev3l
204	ENSMUSG00000019842	Traf3ip2
205	ENSMUSG00000019843	Fyn
206	ENSMUSG00000019848	Popdc3
207	ENSMUSG00000019849	Prep
208	ENSMUSG00000019856	Fam184a
209	ENSMUSG00000019866	Aim1
210	ENSMUSG00000019872	Smpdl3a
211	ENSMUSG00000019874	Fabp7
212	ENSMUSG00000019876	Pkib
213	ENSMUSG00000019877	Serinc1
214	ENSMUSG00000019878	Hsf2
215	ENSMUSG00000019883	Echdc1
216	ENSMUSG00000019888	Mgat4c
217	ENSMUSG00000019889	Ptprk
218	ENSMUSG00000019891	Dcbld1
219	ENSMUSG00000019893	Ros1
220	ENSMUSG00000019900	Rfx6
221	ENSMUSG00000019906	Lin7a
222	ENSMUSG00000019913	Sim1
223	ENSMUSG00000019916	P4ha1
224	ENSMUSG00000019917	44449
225	ENSMUSG00000019920	Lims1
226	ENSMUSG00000019923	Zwint
227	ENSMUSG00000019943	Atp2b1
228	ENSMUSG00000019945	1700040L02Rik
229	ENSMUSG00000019990	Pde7b
230	ENSMUSG00000019998	Stx7
231	ENSMUSG00000020014	Gm872
232	ENSMUSG00000020023	Tmcc3
233	ENSMUSG00000020024	Ccdc41
234	ENSMUSG00000020027	Socs2
235	ENSMUSG00000020075	Ddx21
236	ENSMUSG00000020076	Ddx50
237	ENSMUSG00000020081	Tacr2
238	ENSMUSG00000020085	Aifm2
239	ENSMUSG00000020086	H2afy2
240	ENSMUSG00000020087	Tysnd1
241	ENSMUSG00000020088	Sar1a
242	ENSMUSG00000020089	Ppa1
243	ENSMUSG00000020090	Npffr1
244	ENSMUSG00000020091	Eif4ebp2
245	ENSMUSG00000020096	Tbata
246	ENSMUSG00000020101	4632428N05Rik
247	ENSMUSG00000020107	Anapc16
248	ENSMUSG00000020108	Ddit4
249	ENSMUSG00000020111	Micu1
250	ENSMUSG00000020137	Thap2
251	ENSMUSG00000020140	Lgr5
252	ENSMUSG00000020151	Ptprr
253	ENSMUSG00000020166	Cnot2
254	ENSMUSG00000020183	Cpm
255	ENSMUSG00000020184	Mdm2
256	ENSMUSG00000020189	Osbpl8
257	ENSMUSG00000020205	Phlda1
258	ENSMUSG00000020219	Timm13
259	ENSMUSG00000020226	Slc5a4b
260	ENSMUSG00000020230	Prmt2
261	ENSMUSG00000020231	Dip2a
262	ENSMUSG00000020232	Hmg20b
263	ENSMUSG00000020234	4930404N11Rik
264	ENSMUSG00000020235	Fzr1
265	ENSMUSG00000020238	Ncln
266	ENSMUSG00000020255	D10Wsu102e
267	ENSMUSG00000020262	Adarb1
268	ENSMUSG00000020263	Appl2
269	ENSMUSG00000020319	Wdpcp
270	ENSMUSG00000020349	Ppp2ca
271	ENSMUSG00000020354	Sgcd
272	ENSMUSG00000020357	Flt4
273	ENSMUSG00000020362	Cnot6
274	ENSMUSG00000020363	Gfpt2
275	ENSMUSG00000020366	Mapk9
276	ENSMUSG00000020389	Cdkl3
277	ENSMUSG00000020486	44443
278	ENSMUSG00000020492	Ska2
279	ENSMUSG00000020493	Prr11
280	ENSMUSG00000020495	Smg8
281	ENSMUSG00000020546	Stxbp4
282	ENSMUSG00000020549	Elac2
283	ENSMUSG00000020620	Abca8b
284	ENSMUSG00000020627	Klhl29
285	ENSMUSG00000020647	Ncoa1
286	ENSMUSG00000020657	Dnajc27
287	ENSMUSG00000020671	Rab10
288	ENSMUSG00000020676	Ccl11
289	ENSMUSG00000020677	Ddx52
290	ENSMUSG00000020679	Hnf1b
291	ENSMUSG00000020704	Asic2
292	ENSMUSG00000020716	Nf1
293	ENSMUSG00000020829	Slc46a1
294	ENSMUSG00000020903	Stx8
295	ENSMUSG00000020904	Wdr16
296	ENSMUSG00000020916	Krt36
297	ENSMUSG00000020917	Acly
298	ENSMUSG00000020988	L2hgdh
299	ENSMUSG00000020993	Trappc6b
300	ENSMUSG00000020994	Pnn
301	ENSMUSG00000021000	Ctage5
302	ENSMUSG00000021018	Polr2h
303	ENSMUSG00000021027	Ralgapa1
304	ENSMUSG00000021032	Ngb
305	ENSMUSG00000021033	Gstz1
306	ENSMUSG00000021036	Sptlc2
307	ENSMUSG00000021037	Ahsa1
308	ENSMUSG00000021038	Vipas39
309	ENSMUSG00000021057	Akap5
310	ENSMUSG00000021065	Fut8
311	ENSMUSG00000021076	Actr10
312	ENSMUSG00000021133	4933426M11Rik
313	ENSMUSG00000021134	Srsf5
314	ENSMUSG00000021135	Slc10a1
315	ENSMUSG00000021136	Smoc1
316	ENSMUSG00000021139	Gm20498
317	ENSMUSG00000021219	Rgs6
318	ENSMUSG00000021221	Dpf3
319	ENSMUSG00000021223	Papln
320	ENSMUSG00000021224	Numb
321	ENSMUSG00000021239	Vsx2
322	ENSMUSG00000021243	Fcf1
323	ENSMUSG00000021244	Ylpm1
324	ENSMUSG00000021245	Mlh3
325	ENSMUSG00000021254	Gpatch2l
326	ENSMUSG00000021255	Esrrb
327	ENSMUSG00000021363	Mak
328	ENSMUSG00000021365	Nedd9
329	ENSMUSG00000021366	Hivep1
330	ENSMUSG00000021367	Edn1
331	ENSMUSG00000021384	Susd3
332	ENSMUSG00000021408	Ripk1
333	ENSMUSG00000021411	Pxdc1
334	ENSMUSG00000021413	Prpf4b
335	ENSMUSG00000021414	Fam217a
336	ENSMUSG00000021448	Shc3
337	ENSMUSG00000021451	Sema4d
338	ENSMUSG00000021488	Nsd1
339	ENSMUSG00000021495	Fam193b
340	ENSMUSG00000021638	Ocln
341	ENSMUSG00000021782	Dlg5
342	ENSMUSG00000021868	Ppif
343	ENSMUSG00000021870	Slmap
344	ENSMUSG00000021874	4933413J09Rik
345	ENSMUSG00000021877	Arf4
346	ENSMUSG00000021879	Dnah12
347	ENSMUSG00000021895	Arhgef3
348	ENSMUSG00000021906	Oxnad1
349	ENSMUSG00000021932	Rnaseh2b
350	ENSMUSG00000021938	Pspc1
351	ENSMUSG00000021981	Cab39l
352	ENSMUSG00000021983	Atp8a2
353	ENSMUSG00000021991	Cacna2d3
354	ENSMUSG00000022032	Scara5
355	ENSMUSG00000022034	Esco2
356	ENSMUSG00000022035	Ccdc25
357	ENSMUSG00000022105	Rb1
358	ENSMUSG00000022218	Tgm1
359	ENSMUSG00000022227	Mcpt1
360	ENSMUSG00000022265	Ank
361	ENSMUSG00000022270	Fam134b
362	ENSMUSG00000022288	4930447A16Rik
363	ENSMUSG00000022311	Csmd3
364	ENSMUSG00000022340	Sybu
365	ENSMUSG00000022412	Mief1
366	ENSMUSG00000022416	Cacna1i
367	ENSMUSG00000022500	Litaf
368	ENSMUSG00000022514	Il1rap
369	ENSMUSG00000022519	Srl
370	ENSMUSG00000022523	Fgf12
371	ENSMUSG00000022529	Zfp263
372	ENSMUSG00000022686	B3gnt5
373	ENSMUSG00000022708	Zbtb20
374	ENSMUSG00000022711	Pmm2
375	ENSMUSG00000022715	Cldn26
376	ENSMUSG00000022738	Gsc2
377	ENSMUSG00000022762	Ncam2
378	ENSMUSG00000022821	Hgd
379	ENSMUSG00000022829	Stxbp5l
380	ENSMUSG00000022831	Hcls1
381	ENSMUSG00000022832	Ropn1
382	ENSMUSG00000022838	Eaf2
383	ENSMUSG00000022843	Clcn2
384	ENSMUSG00000022847	Thpo
385	ENSMUSG00000022861	Dgkg
386	ENSMUSG00000022868	Ahsg
387	ENSMUSG00000022886	Prl2a1
388	ENSMUSG00000022899	Slc15a2
389	ENSMUSG00000022902	Stfa2
390	ENSMUSG00000022911	Arl13b
391	ENSMUSG00000022912	Pros1
392	ENSMUSG00000023026	Dip2b
393	ENSMUSG00000023027	Atf1
394	ENSMUSG00000023066	Rttn
395	ENSMUSG00000023151	Lrrc69
396	ENSMUSG00000023206	Il15ra
397	ENSMUSG00000023263	9530002B09Rik
398	ENSMUSG00000023272	Creld2
399	ENSMUSG00000023279	Bmp15
400	ENSMUSG00000023307	44260
401	ENSMUSG00000023349	Clec4n
402	ENSMUSG00000023460	Rab12
403	ENSMUSG00000023707	Ogfod2
404	ENSMUSG00000023764	Sfi1
405	ENSMUSG00000023830	Igf2r
406	ENSMUSG00000023885	Thbs2
407	ENSMUSG00000023923	Tbc1d5
408	ENSMUSG00000024049	Myom1
409	ENSMUSG00000024098	Twsg1
410	ENSMUSG00000024101	Wash
411	ENSMUSG00000024131	Slc3a1
412	ENSMUSG00000024164	C3
413	ENSMUSG00000024201	Kdm4b
414	ENSMUSG00000024211	Grm8
415	ENSMUSG00000024232	Bambi
416	ENSMUSG00000024273	2700062C07Rik
417	ENSMUSG00000024277	Mapre2
418	ENSMUSG00000024302	Dtna
419	ENSMUSG00000024304	Cdh2
420	ENSMUSG00000024306	Ccdc178
421	ENSMUSG00000024317	Rnf138
422	ENSMUSG00000024331	Dsc2
423	ENSMUSG00000024388	Myo7b
424	ENSMUSG00000024420	Zfp521
425	ENSMUSG00000024437	Gm8615
426	ENSMUSG00000024593	Megf10
427	ENSMUSG00000024647	Cbln2
428	ENSMUSG00000024766	Lipo1
429	ENSMUSG00000024768	Lipf
430	ENSMUSG00000024771	Lipk
431	ENSMUSG00000024774	Ankrd22
432	ENSMUSG00000024776	Stambpl1
433	ENSMUSG00000024789	Jak2
434	ENSMUSG00000024798	Htr7
435	ENSMUSG00000024981	Acsl5
436	ENSMUSG00000024985	Tcf7l2
437	ENSMUSG00000024987	Cyp26a1
438	ENSMUSG00000025001	Hells
439	ENSMUSG00000025013	Tll2
440	ENSMUSG00000025016	Tm9sf3
441	ENSMUSG00000025017	Pik3ap1
442	ENSMUSG00000025024	Smndc1
443	ENSMUSG00000025025	Mxi1
444	ENSMUSG00000025026	Add3
445	ENSMUSG00000025027	Xpnpep1
446	ENSMUSG00000025038	Efhc2
447	ENSMUSG00000025040	Fundc1
448	ENSMUSG00000025043	Dusp21
449	ENSMUSG00000025056	Nr0b1
450	ENSMUSG00000025058	5430427O19Rik
451	ENSMUSG00000025059	Gyk
452	ENSMUSG00000025076	Casp7
453	ENSMUSG00000025081	Tdrd1
454	ENSMUSG00000025082	Vwa2
455	ENSMUSG00000025083	Afap1l2
456	ENSMUSG00000025085	Ablim1
457	ENSMUSG00000025127	Gcgr
458	ENSMUSG00000025128	Bhlhe22
459	ENSMUSG00000025129	Ppp1r27
460	ENSMUSG00000025135	Anapc11
461	ENSMUSG00000025137	Pcyt2
462	ENSMUSG00000025138	Sirt7
463	ENSMUSG00000025140	Pycr1
464	ENSMUSG00000025141	Myadml2
465	ENSMUSG00000025142	Aspscr1
466	ENSMUSG00000025144	Stra13
467	ENSMUSG00000025145	Lrrc45
468	ENSMUSG00000025150	Cbr2
469	ENSMUSG00000025151	Maged1
470	ENSMUSG00000025231	Sufu
471	ENSMUSG00000025265	Fgd1
472	ENSMUSG00000025266	Gnl3l
473	ENSMUSG00000025323	Sp4
474	ENSMUSG00000025337	Sbds
475	ENSMUSG00000025340	Rabgef1
476	ENSMUSG00000025371	Chmp6
477	ENSMUSG00000025372	Baiap2
478	ENSMUSG00000025380	Fscn2
479	ENSMUSG00000025384	2310003H01Rik
480	ENSMUSG00000025425	St8sia5
481	ENSMUSG00000025574	Tk1
482	ENSMUSG00000025576	Rbfox3
483	ENSMUSG00000025583	Rptor
484	ENSMUSG00000025607	Copg2
485	ENSMUSG00000025626	Phf6
486	ENSMUSG00000025716	Myo3a
487	ENSMUSG00000025742	Prps2
488	ENSMUSG00000025774	Crisp4
489	ENSMUSG00000025784	Clec3b
490	ENSMUSG00000025785	Exosc7
491	ENSMUSG00000025786	Zdhhc3
492	ENSMUSG00000025792	Slc25a10
493	ENSMUSG00000025793	Hgs
494	ENSMUSG00000025855	Prkar1b
495	ENSMUSG00000025857	Heatr2
496	ENSMUSG00000025858	Get4
497	ENSMUSG00000025898	Cwf19l2
498	ENSMUSG00000025920	Stau2
499	ENSMUSG00000025930	Msc
500	ENSMUSG00000025933	Tmem14a
501	ENSMUSG00000025961	4933402D24Rik
502	ENSMUSG00000025962	Fastkd2
503	ENSMUSG00000025963	Mdh1b
504	ENSMUSG00000025971	9430016H08Rik
505	ENSMUSG00000025977	Boll
506	ENSMUSG00000025993	Slc40a1
507	ENSMUSG00000026039	Sgol2
508	ENSMUSG00000026058	Khdrbs2
509	ENSMUSG00000026063	Pih1d3
510	ENSMUSG00000026065	Slc9a4
511	ENSMUSG00000026087	Mrpl30
512	ENSMUSG00000026088	Mitd1
513	ENSMUSG00000026095	Asnsd1
514	ENSMUSG00000026107	Nabp1
515	ENSMUSG00000026193	Fn1
516	ENSMUSG00000026222	Sp100
517	ENSMUSG00000026269	Rnpepl1
518	ENSMUSG00000026270	Capn10
519	ENSMUSG00000026301	Iqca
520	ENSMUSG00000026331	Slco6c1
521	ENSMUSG00000026335	Pam
522	ENSMUSG00000026353	Ubxn4
523	ENSMUSG00000026354	Lct
524	ENSMUSG00000026365	Cfh
525	ENSMUSG00000026383	Epb4.1l5
526	ENSMUSG00000026384	Ptpn4
527	ENSMUSG00000026463	Atp2b4
528	ENSMUSG00000026469	Xpr1
529	ENSMUSG00000026605	Cenpf
530	ENSMUSG00000026610	Esrrg
531	ENSMUSG00000026657	Frmd4a
532	ENSMUSG00000026723	Trdmt1
533	ENSMUSG00000026726	Cubn
534	ENSMUSG00000026727	Rsu1
535	ENSMUSG00000026728	Vim
536	ENSMUSG00000026748	Plxdc2
537	ENSMUSG00000026754	Golga1
538	ENSMUSG00000026768	Itga8
539	ENSMUSG00000026770	Il2ra
540	ENSMUSG00000026771	Spopl
541	ENSMUSG00000026774	4931423N10Rik
542	ENSMUSG00000026775	Yme1l1
543	ENSMUSG00000026778	Prkcq
544	ENSMUSG00000026779	Mastl
545	ENSMUSG00000026784	Pdss1
546	ENSMUSG00000026786	Apbb1ip
547	ENSMUSG00000026797	Stxbp1
548	ENSMUSG00000026809	1700026L06Rik
549	ENSMUSG00000026812	Tsc1
550	ENSMUSG00000026816	Gtf3c5
551	ENSMUSG00000026818	Cel
552	ENSMUSG00000026819	Slc25a25
553	ENSMUSG00000026821	Ralgds
554	ENSMUSG00000026837	Col5a1
555	ENSMUSG00000026840	Lamc3
556	ENSMUSG00000026843	Fubp3
557	ENSMUSG00000026848	Tor1b
558	ENSMUSG00000026885	Ttll11
559	ENSMUSG00000026917	Wdr5
560	ENSMUSG00000026918	Brd3
561	ENSMUSG00000026979	Psd4
562	ENSMUSG00000026983	Il1f5
563	ENSMUSG00000026984	Il1f6
564	ENSMUSG00000026986	Hnmt
565	ENSMUSG00000027200	Sema6d
566	ENSMUSG00000027261	Hao1
567	ENSMUSG00000027309	4930402H24Rik
568	ENSMUSG00000027508	Pag1
569	ENSMUSG00000027531	Impa1
570	ENSMUSG00000027544	Nfatc2
571	ENSMUSG00000027546	Atp9a
572	ENSMUSG00000027564	Cypt12
573	ENSMUSG00000027630	Tbl1xr1
574	ENSMUSG00000027695	Pld1
575	ENSMUSG00000027748	Trpc4
576	ENSMUSG00000027776	Il12a
577	ENSMUSG00000027799	Nbea
578	ENSMUSG00000027800	Tm4sf1
579	ENSMUSG00000027806	Tsc22d2
580	ENSMUSG00000027833	Shox2
581	ENSMUSG00000027880	Slc25a54
582	ENSMUSG00000027902	BC051070
583	ENSMUSG00000027998	Plrg1
584	ENSMUSG00000028001	Fga
585	ENSMUSG00000028030	Tbck
586	ENSMUSG00000028078	Dclk2
587	ENSMUSG00000028080	Lrba
588	ENSMUSG00000028086	Fbxw7
589	ENSMUSG00000028176	Lrrc7
590	ENSMUSG00000028182	Lrriq3
591	ENSMUSG00000028333	Anp32b
592	ENSMUSG00000028334	Nans
593	ENSMUSG00000028351	Brinp1
594	ENSMUSG00000028360	Slc44a5
595	ENSMUSG00000028364	Tnc
596	ENSMUSG00000028373	Astn2
597	ENSMUSG00000028397	Kdm4c
598	ENSMUSG00000028431	Ikbkap
599	ENSMUSG00000028519	Dab1
600	ENSMUSG00000028576	Ift74
601	ENSMUSG00000028578	Caap1
602	ENSMUSG00000028883	Sema3a
603	ENSMUSG00000028940	Hes2
604	ENSMUSG00000028943	Espn
605	ENSMUSG00000029108	Pcdh7
606	ENSMUSG00000029131	Dnajb6
607	ENSMUSG00000029136	Rbks
608	ENSMUSG00000029142	Mrpl33
609	ENSMUSG00000029169	Dhx15
610	ENSMUSG00000029188	Slc34a2
611	ENSMUSG00000029189	Sel1l3
612	ENSMUSG00000029212	Gabrb1
613	ENSMUSG00000029250	Polr2b
614	ENSMUSG00000029392	Rilpl1
615	ENSMUSG00000029401	Rilpl2
616	ENSMUSG00000029402	Snrnp35
617	ENSMUSG00000029404	Arl6ip4
618	ENSMUSG00000029406	Pitpnm2
619	ENSMUSG00000029462	Vps29
620	ENSMUSG00000029463	Fam216a
621	ENSMUSG00000029464	Gpn3
622	ENSMUSG00000029465	Arpc3
623	ENSMUSG00000029466	Anapc7
624	ENSMUSG00000029467	Atp2a2
625	ENSMUSG00000029553	Tfec
626	ENSMUSG00000029563	Foxp2
627	ENSMUSG00000029577	Ube3b
628	ENSMUSG00000029595	Lhx5
629	ENSMUSG00000029596	Sdsl
630	ENSMUSG00000029599	Ddx54
631	ENSMUSG00000029600	1110008J03Rik
632	ENSMUSG00000029601	Iqcd
633	ENSMUSG00000029602	Rasal1
634	ENSMUSG00000029629	Phf14
635	ENSMUSG00000029630	Cyp3a25
636	ENSMUSG00000029648	Flt1
637	ENSMUSG00000029649	Pomp
638	ENSMUSG00000029655	N4bp2l2
639	ENSMUSG00000029673	Auts2
640	ENSMUSG00000029678	Hyal5
641	ENSMUSG00000029705	Cux1
642	ENSMUSG00000029735	Tpk1
643	ENSMUSG00000029736	Nobox
644	ENSMUSG00000029759	Pon3
645	ENSMUSG00000029771	Irf5
646	ENSMUSG00000029772	Ahcyl2
647	ENSMUSG00000029788	Cpa5
648	ENSMUSG00000029790	Cep41
649	ENSMUSG00000029802	Abcg2
650	ENSMUSG00000029838	Ptn
651	ENSMUSG00000029865	Sval1
652	ENSMUSG00000029866	Kel
653	ENSMUSG00000029867	1700034O15Rik
654	ENSMUSG00000029878	Dbpht2
655	ENSMUSG00000029911	Ssbp1
656	ENSMUSG00000029913	Prdm5
657	ENSMUSG00000029916	Agk
658	ENSMUSG00000029917	C130060K24Rik
659	ENSMUSG00000030020	Prickle2
660	ENSMUSG00000030057	Cnbp
661	ENSMUSG00000030067	Foxp1
662	ENSMUSG00000030068	Gm20696
663	ENSMUSG00000030069	Prok2
664	ENSMUSG00000030109	Slc6a12
665	ENSMUSG00000030111	A2m
666	ENSMUSG00000030131	Mug2
667	ENSMUSG00000030144	Clec4d
668	ENSMUSG00000030147	Clec4b1
669	ENSMUSG00000030180	Kdm5a
670	ENSMUSG00000030286	Emc3
671	ENSMUSG00000030307	Slc6a11
672	ENSMUSG00000030327	Necap1
673	ENSMUSG00000030350	Prmt8
674	ENSMUSG00000030544	Mesp1
675	ENSMUSG00000030545	Pex11a
676	ENSMUSG00000030546	Plin1
677	ENSMUSG00000030623	1700019G06Rik
678	ENSMUSG00000030811	Fbxl19
679	ENSMUSG00000030849	Fgfr2
680	ENSMUSG00000030850	Ate1
681	ENSMUSG00000030934	Oat
682	ENSMUSG00000030945	Acsm2
683	ENSMUSG00000030946	Lhpp
684	ENSMUSG00000030956	Fam53b
685	ENSMUSG00000030981	Mmp21
686	ENSMUSG00000031004	Mki67
687	ENSMUSG00000031010	Usp9x
688	ENSMUSG00000031012	Cask
689	ENSMUSG00000031079	Zfp300
690	ENSMUSG00000031089	Slc6a14
691	ENSMUSG00000031093	Dock11
692	ENSMUSG00000031099	Smarca1
693	ENSMUSG00000031112	2610018G03Rik
694	ENSMUSG00000031119	Gpc4
695	ENSMUSG00000031137	Fgf13
696	ENSMUSG00000031138	F9
697	ENSMUSG00000031139	Mcf2
698	ENSMUSG00000031145	Prickle3
699	ENSMUSG00000031146	Plp2
700	ENSMUSG00000031147	Magix
701	ENSMUSG00000031148	Gpkow
702	ENSMUSG00000031150	Ccdc120
703	ENSMUSG00000031182	4930447F04Rik
704	ENSMUSG00000031189	Aff2
705	ENSMUSG00000031194	4931400O07Rik
706	ENSMUSG00000031196	F8
707	ENSMUSG00000031209	Heph
708	ENSMUSG00000031214	Ophn1
709	ENSMUSG00000031262	Cenpi
710	ENSMUSG00000031273	Col4a6
711	ENSMUSG00000031274	Col4a5
712	ENSMUSG00000031283	Chrdl1
713	ENSMUSG00000031284	Pak3
714	ENSMUSG00000031285	Dcx
715	ENSMUSG00000031292	Cdkl5
716	ENSMUSG00000031294	D630029K05Rik
717	ENSMUSG00000031295	Phka2
718	ENSMUSG00000031298	Gpr64
719	ENSMUSG00000031304	Il2rg
720	ENSMUSG00000031309	Rps6ka3
721	ENSMUSG00000031355	Arhgap6
722	ENSMUSG00000031358	Msl3
723	ENSMUSG00000031360	Ctps2
724	ENSMUSG00000031364	Grpr
725	ENSMUSG00000031384	Asb9
726	ENSMUSG00000031385	Plxnb3
727	ENSMUSG00000031386	Hcfc1
728	ENSMUSG00000031387	Renbp
729	ENSMUSG00000031388	Naa10
730	ENSMUSG00000031389	Arhgap4
731	ENSMUSG00000031390	Avpr2
732	ENSMUSG00000031391	L1cam
733	ENSMUSG00000031392	Irak1
734	ENSMUSG00000031393	Mecp2
735	ENSMUSG00000031394	Opn1mw
736	ENSMUSG00000031399	Fam3a
737	ENSMUSG00000031400	G6pdx
738	ENSMUSG00000031402	Mpp1
739	ENSMUSG00000031403	Dkc1
740	ENSMUSG00000031409	Tceal6
741	ENSMUSG00000031410	Nxf7
742	ENSMUSG00000031411	Prame
743	ENSMUSG00000031430	Vsig1
744	ENSMUSG00000031433	Rbm41
745	ENSMUSG00000031434	Morc4
746	ENSMUSG00000031438	Rnf128
747	ENSMUSG00000031552	Adam18
748	ENSMUSG00000031553	Adam3
749	ENSMUSG00000031554	Adam5
750	ENSMUSG00000031565	Fgfr1
751	ENSMUSG00000031570	Ppapdc1b
752	ENSMUSG00000031576	Kcnu1
753	ENSMUSG00000031626	Sorbs2
754	ENSMUSG00000031728	Zfp821
755	ENSMUSG00000031731	Ap1g1
756	ENSMUSG00000031732	Phlpp2
757	ENSMUSG00000031749	St3gal2
758	ENSMUSG00000031816	Mthfsd
759	ENSMUSG00000031822	Gse1
760	ENSMUSG00000031824	6430548M08Rik
761	ENSMUSG00000031827	Cotl1
762	ENSMUSG00000031841	Cdh13
763	ENSMUSG00000031844	Hsd17b2
764	ENSMUSG00000031871	Cdh5
765	ENSMUSG00000031872	Bean1
766	ENSMUSG00000031875	Cmtm3
767	ENSMUSG00000031876	Cmtm1
768	ENSMUSG00000031878	Nae1
769	ENSMUSG00000031883	Car7
770	ENSMUSG00000031891	Hsd11b2
771	ENSMUSG00000031893	Tsnaxip1
772	ENSMUSG00000031896	Ctrl
773	ENSMUSG00000031897	Psmb10
774	ENSMUSG00000031918	Mtmr2
775	ENSMUSG00000031922	Cep57
776	ENSMUSG00000031925	Maml2
777	ENSMUSG00000031933	Folr4
778	ENSMUSG00000031938	4931406C07Rik
779	ENSMUSG00000031939	Taf1d
780	ENSMUSG00000031954	Cfdp1
781	ENSMUSG00000031959	Wdr59
782	ENSMUSG00000031960	Aars
783	ENSMUSG00000031963	Bmper
784	ENSMUSG00000031988	Vps26b
785	ENSMUSG00000031991	Spata19
786	ENSMUSG00000031997	Trpc6
787	ENSMUSG00000032009	Sesn3
788	ENSMUSG00000032030	Cul5
789	ENSMUSG00000032047	Acat1
790	ENSMUSG00000032134	Muc16
791	ENSMUSG00000032194	Kank2
792	ENSMUSG00000032198	Dock6
793	ENSMUSG00000032291	Crabp1
794	ENSMUSG00000032293	Ireb2
795	ENSMUSG00000032315	Cyp1a1
796	ENSMUSG00000032316	Clk3
797	ENSMUSG00000032334	Loxl1
798	ENSMUSG00000032352	Lrrc1
799	ENSMUSG00000032398	Snapc5
800	ENSMUSG00000032399	Rpl4
801	ENSMUSG00000032400	Zwilch
802	ENSMUSG00000032401	Lctl
803	ENSMUSG00000032434	Cmtm6
804	ENSMUSG00000032435	Dync1li1
805	ENSMUSG00000032560	Dnajc13
806	ENSMUSG00000032625	Thsd7a
807	ENSMUSG00000032741	Tpcn1
808	ENSMUSG00000032750	Gab3
809	ENSMUSG00000032754	Slc8b1
810	ENSMUSG00000032769	Trpa1
811	ENSMUSG00000032846	Zswim6
812	ENSMUSG00000032900	1700065I17Rik
813	ENSMUSG00000032915	Emr4
814	ENSMUSG00000032977	Fam207a
815	ENSMUSG00000033208	S100b
816	ENSMUSG00000033228	Scaf11
817	ENSMUSG00000033237	Arid2
818	ENSMUSG00000033278	Ptprm
819	ENSMUSG00000033306	Lpp
820	ENSMUSG00000033308	Dpyd
821	ENSMUSG00000033355	Rtp4
822	ENSMUSG00000033389	Arhgap44
823	ENSMUSG00000033436	Armcx2
824	ENSMUSG00000033444	Specc1l
825	ENSMUSG00000033454	Zbtb1
826	ENSMUSG00000033460	Armcx1
827	ENSMUSG00000033501	Crygs
828	ENSMUSG00000033502	Cdc14a
829	ENSMUSG00000033533	Acsm1
830	ENSMUSG00000033542	Arhgef5
831	ENSMUSG00000033569	Bai3
832	ENSMUSG00000033578	Tmem35
833	ENSMUSG00000033629	Ptplad1
834	ENSMUSG00000033632	AW554918
835	ENSMUSG00000033658	Ddx19b
836	ENSMUSG00000033721	Vav3
837	ENSMUSG00000033769	Exoc6b
838	ENSMUSG00000033831	Fgb
839	ENSMUSG00000033857	Engase
840	ENSMUSG00000033906	Zdhhc15
841	ENSMUSG00000033909	Usp36
842	ENSMUSG00000033931	Rbm34
843	ENSMUSG00000033960	9430020K01Rik
844	ENSMUSG00000034007	Scaper
845	ENSMUSG00000034021	Pds5b
846	ENSMUSG00000034023	Fancd2
847	ENSMUSG00000034028	Cd226
848	ENSMUSG00000034040	Wbscr17
849	ENSMUSG00000034110	Kctd7
850	ENSMUSG00000034118	Tpst1
851	ENSMUSG00000034126	Pomt2
852	ENSMUSG00000034157	2310044G17Rik
853	ENSMUSG00000034163	Zfc3h1
854	ENSMUSG00000034206	Polq
855	ENSMUSG00000034212	Ankmy1
856	ENSMUSG00000034243	Golgb1
857	ENSMUSG00000034263	Vwa9
858	ENSMUSG00000034266	Batf
859	ENSMUSG00000034271	Jdp2
860	ENSMUSG00000034275	Igsf9b
861	ENSMUSG00000034330	Plcg2
862	ENSMUSG00000034402	Kcnh5
863	ENSMUSG00000034452	Slc24a1
864	ENSMUSG00000034480	Diap2
865	ENSMUSG00000034544	Rsrc1
866	ENSMUSG00000034551	Hdx
867	ENSMUSG00000034593	Myo5a
868	ENSMUSG00000034647	Ankrd12
869	ENSMUSG00000034723	Tmx4
870	ENSMUSG00000034748	Sirt6
871	ENSMUSG00000034774	Dsg1c
872	ENSMUSG00000034801	Sos2
873	ENSMUSG00000034813	Grip1
874	ENSMUSG00000034818	Celf5
875	ENSMUSG00000034839	Larp6
876	ENSMUSG00000034854	Mfsd12
877	ENSMUSG00000034872	Gipc3
878	ENSMUSG00000034881	Tbxa2r
879	ENSMUSG00000034889	Cactin
880	ENSMUSG00000034902	Pip5k1c
881	ENSMUSG00000034912	Mdga2
882	ENSMUSG00000034917	Tjp3
883	ENSMUSG00000034932	Mrpl54
884	ENSMUSG00000034940	Synrg
885	ENSMUSG00000034949	Zfr2
886	ENSMUSG00000034958	Atcay
887	ENSMUSG00000034974	Dapk3
888	ENSMUSG00000034994	Eef2
889	ENSMUSG00000035011	Zbtb7a
890	ENSMUSG00000035024	Ncapd3
891	ENSMUSG00000035027	Map2k2
892	ENSMUSG00000035041	Creb3l3
893	ENSMUSG00000035049	Rrp12
894	ENSMUSG00000035150	Eif2s3x
895	ENSMUSG00000035173	A630007B06Rik
896	ENSMUSG00000035198	Tubg1
897	ENSMUSG00000035236	Scai
898	ENSMUSG00000035237	Lcat
899	ENSMUSG00000035246	Pcyt1b
900	ENSMUSG00000035277	Arx
901	ENSMUSG00000035283	Adrb1
902	ENSMUSG00000035299	Mid1
903	ENSMUSG00000035329	Fbxo33
904	ENSMUSG00000035349	Mia2
905	ENSMUSG00000035370	Adat3
906	ENSMUSG00000035373	Ccl7
907	ENSMUSG00000035385	Ccl2
908	ENSMUSG00000035387	4930415L06Rik
909	ENSMUSG00000035392	Dennd1a
910	ENSMUSG00000035441	Myo1d
911	ENSMUSG00000035454	Samt3
912	ENSMUSG00000035476	Tab3
913	ENSMUSG00000035486	Plk5
914	ENSMUSG00000035491	1600014K23Rik
915	ENSMUSG00000035513	Ntng2
916	ENSMUSG00000035557	Krt17
917	ENSMUSG00000035580	Kcnh8
918	ENSMUSG00000035592	Krt33a
919	ENSMUSG00000035615	Frmpd1
920	ENSMUSG00000035637	Grhpr
921	ENSMUSG00000035673	Sbno2
922	ENSMUSG00000035678	Tnfsf9
923	ENSMUSG00000035697	Hmha1
924	ENSMUSG00000035722	Abca7
925	ENSMUSG00000035725	Prkx
926	ENSMUSG00000035745	Grin3b
927	ENSMUSG00000035754	Wdr18
928	ENSMUSG00000035759	Bbs10
929	ENSMUSG00000035776	Cd99l2
930	ENSMUSG00000035785	Cmtm2b
931	ENSMUSG00000035804	Ins1
932	ENSMUSG00000035824	Tk2
933	ENSMUSG00000035828	Pim3
934	ENSMUSG00000035842	Ddx11
935	ENSMUSG00000035847	Ids
936	ENSMUSG00000035864	Syt1
937	ENSMUSG00000035877	Zhx3
938	ENSMUSG00000035919	Bbs9
939	ENSMUSG00000035967	Ddx26b
940	ENSMUSG00000036131	Frmd7
941	ENSMUSG00000036144	Meox2
942	ENSMUSG00000036256	Igfbp7
943	ENSMUSG00000036264	Fstl4
944	ENSMUSG00000036270	Edc4
945	ENSMUSG00000036285	Noa1
946	ENSMUSG00000036292	Gramd1c
947	ENSMUSG00000036357	Gpr101
948	ENSMUSG00000036442	Thap11
949	ENSMUSG00000036452	Arhgap26
950	ENSMUSG00000036502	Tmem255a
951	ENSMUSG00000036537	Rnf113a1
952	ENSMUSG00000036550	Cnot1
953	ENSMUSG00000036617	Etl4
954	ENSMUSG00000036641	Ccdc148
955	ENSMUSG00000036667	Fam115a
956	ENSMUSG00000036672	Cenpt
957	ENSMUSG00000036769	Wdr44
958	ENSMUSG00000036782	Klhl13
959	ENSMUSG00000036817	Sun1
960	ENSMUSG00000036885	Arhgef26
961	ENSMUSG00000036893	Ehmt1
962	ENSMUSG00000036923	Stox1
963	ENSMUSG00000036985	Zdhhc9
964	ENSMUSG00000037012	Hk1
965	ENSMUSG00000037015	Tmem185b
966	ENSMUSG00000037151	Lrrc20
967	ENSMUSG00000037159	Wee2
968	ENSMUSG00000037167	Spaca5
969	ENSMUSG00000037171	Nodal
970	ENSMUSG00000037172	E330009J07Rik
971	ENSMUSG00000037197	Rbm17
972	ENSMUSG00000037202	Prf1
973	ENSMUSG00000037216	Lipt1
974	ENSMUSG00000037224	Zfyve28
975	ENSMUSG00000037247	Pldi
976	ENSMUSG00000037278	Tmem97
977	ENSMUSG00000037341	Slc9a7
978	ENSMUSG00000037347	Chst7
979	ENSMUSG00000037355	Uvssa
980	ENSMUSG00000037363	Letm2
981	ENSMUSG00000037415	Ranbp10
982	ENSMUSG00000037419	Endod1
983	ENSMUSG00000037437	Adam32
984	ENSMUSG00000037475	Thoc2
985	ENSMUSG00000037486	Asxl2
986	ENSMUSG00000037492	Zmat4
987	ENSMUSG00000037643	Prkci
988	ENSMUSG00000037653	Kctd8
989	ENSMUSG00000037683	Armc3
990	ENSMUSG00000037750	Fam222b
991	ENSMUSG00000037808	Fam76b
992	ENSMUSG00000037926	Ssh2
993	ENSMUSG00000037960	1110007C09Rik
994	ENSMUSG00000037990	Sh3rf3
995	ENSMUSG00000038023	Atp6v0a2
996	ENSMUSG00000038042	Ptpdc1
997	ENSMUSG00000038048	Cntnap5c
998	ENSMUSG00000038077	Kcna6
999	ENSMUSG00000038084	Opa1
1000	ENSMUSG00000038094	Atp13a4
1001	ENSMUSG00000038240	Pdss2
1002	ENSMUSG00000038246	Fam50b
1003	ENSMUSG00000038248	Sobp
1004	ENSMUSG00000038257	Glra3
1005	ENSMUSG00000038291	Snx25
1006	ENSMUSG00000038305	Spats2l
1007	ENSMUSG00000038332	Sesn1
1008	ENSMUSG00000038349	Plcl1
1009	ENSMUSG00000038372	Gmds
1010	ENSMUSG00000038417	Fig4
1011	ENSMUSG00000038481	Cdk19
1012	ENSMUSG00000038510	Rpf2
1013	ENSMUSG00000038522	AI317395
1014	ENSMUSG00000038528	BC021785
1015	ENSMUSG00000038538	Ubn2
1016	ENSMUSG00000038546	Ranbp9
1017	ENSMUSG00000038569	Rad9b
1018	ENSMUSG00000038582	Pptc7
1019	ENSMUSG00000038593	Tctn1
1020	ENSMUSG00000038602	Slc35f1
1021	ENSMUSG00000038658	C030046E11Rik
1022	ENSMUSG00000038691	Mbd3l1
1023	ENSMUSG00000038725	Pkhd1l1
1024	ENSMUSG00000038774	Ascc3
1025	ENSMUSG00000038792	4931403M11Rik
1026	ENSMUSG00000038807	Rap1gap2
1027	ENSMUSG00000038816	Ctnnal1
1028	ENSMUSG00000038827	BC026590
1029	ENSMUSG00000038866	Zcchc2
1030	ENSMUSG00000038872	Zfhx3
1031	ENSMUSG00000038876	Rnf146
1032	ENSMUSG00000038895	Zfp653
1033	ENSMUSG00000038925	E330034G19Rik
1034	ENSMUSG00000038957	Edc3
1035	ENSMUSG00000038987	1700019L03Rik
1036	ENSMUSG00000038991	Txndc5
1037	ENSMUSG00000039000	Ube3c
1038	ENSMUSG00000039021	Ttc16
1039	ENSMUSG00000039031	Arhgap18
1040	ENSMUSG00000039032	Tsga13
1041	ENSMUSG00000039047	Pigk
1042	ENSMUSG00000039058	Ak5
1043	ENSMUSG00000039089	L3mbtl3
1044	ENSMUSG00000039097	Rln1
1045	ENSMUSG00000039098	Gm9767
1046	ENSMUSG00000039099	Wdr93
1047	ENSMUSG00000039109	F13a1
1048	ENSMUSG00000039164	Naif1
1049	ENSMUSG00000039166	Akap7
1050	ENSMUSG00000039210	Gpatch2
1051	ENSMUSG00000039254	Pomt1
1052	ENSMUSG00000039262	Prrc2b
1053	ENSMUSG00000039337	Tex19.2
1054	ENSMUSG00000039405	Prss23
1055	ENSMUSG00000039419	Cntnap2
1056	ENSMUSG00000039450	Dcxr
1057	ENSMUSG00000039480	Nt5dc1
1058	ENSMUSG00000039485	Tspyl4
1059	ENSMUSG00000039488	Cntn5
1060	ENSMUSG00000039531	Zufsp
1061	ENSMUSG00000039552	Rsph4a
1062	ENSMUSG00000039578	Ccser1
1063	ENSMUSG00000039607	Rbms3
1064	ENSMUSG00000039632	Ccdc151
1065	ENSMUSG00000039637	Coro7
1066	ENSMUSG00000039640	Mrpl12
1067	ENSMUSG00000039646	Vasn
1068	ENSMUSG00000039648	Ccbl1
1069	ENSMUSG00000039652	Cpeb3
1070	ENSMUSG00000039660	D2Wsu81e
1071	ENSMUSG00000039676	Capsl
1072	ENSMUSG00000039678	Tbc1d13
1073	ENSMUSG00000039703	Nploc4
1074	ENSMUSG00000039717	Ralyl
1075	ENSMUSG00000039741	Bahcc1
1076	ENSMUSG00000039774	Galnt12
1077	ENSMUSG00000039835	Nhsl1
1078	ENSMUSG00000039853	Trim14
1079	ENSMUSG00000039913	Pak7
1080	ENSMUSG00000039943	Plcb4
1081	ENSMUSG00000039977	Ccdc67
1082	ENSMUSG00000039990	2700050L05Rik
1083	ENSMUSG00000040003	Magi2
1084	ENSMUSG00000040017	Saa4
1085	ENSMUSG00000040026	Saa3
1086	ENSMUSG00000040037	Negr1
1087	ENSMUSG00000040086	Tnni3k
1088	ENSMUSG00000040118	Cacna2d1
1089	ENSMUSG00000040123	Zmym5
1090	ENSMUSG00000040146	Rgl3
1091	ENSMUSG00000040209	Zfp704
1092	ENSMUSG00000040229	Gpr34
1093	ENSMUSG00000040269	Mrps28
1094	ENSMUSG00000040322	Slc25a24
1095	ENSMUSG00000040410	Fbxl4
1096	ENSMUSG00000040430	Pitpnc1
1097	ENSMUSG00000040446	Rprd1a
1098	ENSMUSG00000040452	Cdh12
1099	ENSMUSG00000040472	Rabggta
1100	ENSMUSG00000040481	Bptf
1101	ENSMUSG00000040490	Lrfn2
1102	ENSMUSG00000040552	C3ar1
1103	ENSMUSG00000040621	Gemin8
1104	ENSMUSG00000040640	Erc2
1105	ENSMUSG00000040649	Rimklb
1106	ENSMUSG00000040657	1700063H04Rik
1107	ENSMUSG00000040669	Phc1
1108	ENSMUSG00000040797	Iqsec3
1109	ENSMUSG00000040818	Dennd6a
1110	ENSMUSG00000040855	Reps2
1111	ENSMUSG00000040929	Rfx3
1112	ENSMUSG00000040990	Sh3kbp1
1113	ENSMUSG00000041215	Yeats2
1114	ENSMUSG00000041247	Lamp3
1115	ENSMUSG00000041268	Dmxl2
1116	ENSMUSG00000041278	Ttc1
1117	ENSMUSG00000041303	Gtf3c3
1118	ENSMUSG00000041341	Atg2b
1119	ENSMUSG00000041360	D19Bwg1357e
1120	ENSMUSG00000041377	Ninj2
1121	ENSMUSG00000041380	Htr2c
1122	ENSMUSG00000041482	Piezo2
1123	ENSMUSG00000041552	Ptchd1
1124	ENSMUSG00000041566	Tssk1
1125	ENSMUSG00000041607	Mbp
1126	ENSMUSG00000041624	Gucy1a2
1127	ENSMUSG00000041712	Ubr7
1128	ENSMUSG00000041716	Gm20604
1129	ENSMUSG00000041718	Alg13
1130	ENSMUSG00000041730	Prrxl1
1131	ENSMUSG00000041763	Tpp2
1132	ENSMUSG00000041836	Ptpre
1133	ENSMUSG00000041907	Gpr45
1134	ENSMUSG00000041923	Nol4
1135	ENSMUSG00000041974	Spidr
1136	ENSMUSG00000042148	Cox10
1137	ENSMUSG00000042219	Olfr631
1138	ENSMUSG00000042225	Ammecr1
1139	ENSMUSG00000042269	Fam92b
1140	ENSMUSG00000042289	Hsd3b7
1141	ENSMUSG00000042302	Ehbp1
1142	ENSMUSG00000042308	Setd1a
1143	ENSMUSG00000042320	Prox2
1144	ENSMUSG00000042323	Pbrm1
1145	ENSMUSG00000042350	Arel1
1146	ENSMUSG00000042386	Tex13
1147	ENSMUSG00000042406	Atf4
1148	ENSMUSG00000042472	Zfp410
1149	ENSMUSG00000042507	Elmsan1
1150	ENSMUSG00000042523	Dnal1
1151	ENSMUSG00000042540	Acot5
1152	ENSMUSG00000042628	Zfyve1
1153	ENSMUSG00000042680	Garem
1154	ENSMUSG00000042744	Gm15800
1155	ENSMUSG00000042774	Olfr1353
1156	ENSMUSG00000042807	Hecw2
1157	ENSMUSG00000042812	Foxf1
1158	ENSMUSG00000042903	Foxo4
1159	ENSMUSG00000042909	Olfr648
1160	ENSMUSG00000042988	Notum
1161	ENSMUSG00000043008	Klhl6
1162	ENSMUSG00000043126	D830039M14Rik
1163	ENSMUSG00000043140	Tmem186
1164	ENSMUSG00000043259	Fam13c
1165	ENSMUSG00000043460	Elfn2
1166	ENSMUSG00000043485	Krt34
1167	ENSMUSG00000043487	Acot6
1168	ENSMUSG00000043498	9330132A10Rik
1169	ENSMUSG00000043531	Sorcs1
1170	ENSMUSG00000043549	4932442L08Rik
1171	ENSMUSG00000043644	0610009L18Rik
1172	ENSMUSG00000043670	Diras1
1173	ENSMUSG00000043760	Pkhd1
1174	ENSMUSG00000043794	D830025C05Rik
1175	ENSMUSG00000043822	Adamtsl5
1176	ENSMUSG00000043832	Clec4a3
1177	ENSMUSG00000043867	Foxl1
1178	ENSMUSG00000043929	Klhl15
1179	ENSMUSG00000043943	Naalad2
1180	ENSMUSG00000043964	Orai3
1181	ENSMUSG00000044026	Slc35g1
1182	ENSMUSG00000044034	Npb
1183	ENSMUSG00000044041	Krt13
1184	ENSMUSG00000044068	Zrsr1
1185	ENSMUSG00000044071	Fam19a2
1186	ENSMUSG00000044121	5430402E10Rik
1187	ENSMUSG00000044122	Proca1
1188	ENSMUSG00000044149	Nkrf
1189	ENSMUSG00000044199	S1pr4
1190	ENSMUSG00000044265	E030002O03Rik
1191	ENSMUSG00000044287	Nrn1l
1192	ENSMUSG00000044322	Dsc1
1193	ENSMUSG00000044361	BC024139
1194	ENSMUSG00000044471	AB041803
1195	ENSMUSG00000044475	Ascc1
1196	ENSMUSG00000044499	Hs3st5
1197	ENSMUSG00000044515	Gm8385
1198	ENSMUSG00000044550	Tceal3
1199	ENSMUSG00000044583	Tlr7
1200	ENSMUSG00000044627	Swi5
1201	ENSMUSG00000044813	Shb
1202	ENSMUSG00000044847	Lsm11
1203	ENSMUSG00000044912	Syt16
1204	ENSMUSG00000044950	Pwwp2a
1205	ENSMUSG00000045008	9030612E09Rik
1206	ENSMUSG00000045064	Zc2hc1c
1207	ENSMUSG00000045102	Poln
1208	ENSMUSG00000045103	Dmd
1209	ENSMUSG00000045132	Olfr620
1210	ENSMUSG00000045215	Asxl3
1211	ENSMUSG00000045217	Ppp1r2-ps9
1212	ENSMUSG00000045341	Olfr167
1213	ENSMUSG00000045440	Insm2
1214	ENSMUSG00000045521	Tssk2
1215	ENSMUSG00000045534	Kcna5
1216	ENSMUSG00000045545	Krt14
1217	ENSMUSG00000045613	Chrm2
1218	ENSMUSG00000045631	Tmprss12
1219	ENSMUSG00000045648	Vwc2l
1220	ENSMUSG00000045658	Pid1
1221	ENSMUSG00000045792	Olfr578
1222	ENSMUSG00000045867	Cradd
1223	ENSMUSG00000045875	Adra1a
1224	ENSMUSG00000045954	Sdpr
1225	ENSMUSG00000045983	Eif4g1
1226	ENSMUSG00000045994	B3gat1
1227	ENSMUSG00000046034	Fam105b
1228	ENSMUSG00000046095	Krt32
1229	ENSMUSG00000046111	5830418K08Rik
1230	ENSMUSG00000046167	Gldn
1231	ENSMUSG00000046180	4930550L24Rik
1232	ENSMUSG00000046230	Vps13a
1233	ENSMUSG00000046258	Adam29
1234	ENSMUSG00000046269	Usp27x
1235	ENSMUSG00000046324	Ermp1
1236	ENSMUSG00000046442	Ppm1e
1237	ENSMUSG00000046449	C77370
1238	ENSMUSG00000046463	5930403N24Rik
1239	ENSMUSG00000046493	Olfr1352
1240	ENSMUSG00000046575	Olfr1389
1241	ENSMUSG00000046605	B3gntl1
1242	ENSMUSG00000046615	Actrt1
1243	ENSMUSG00000046675	Tmem251
1244	ENSMUSG00000046699	Slitrk4
1245	ENSMUSG00000046714	Foxc2
1246	ENSMUSG00000046747	Gm9812
1247	ENSMUSG00000046755	Kif2b
1248	ENSMUSG00000046791	2410016O06Rik
1249	ENSMUSG00000046822	Slc39a3
1250	ENSMUSG00000046840	0610008F07Rik
1251	ENSMUSG00000046845	Il1f10
1252	ENSMUSG00000046942	Mageb16
1253	ENSMUSG00000046949	Nqo2
1254	ENSMUSG00000046985	Tapt1
1255	ENSMUSG00000046991	Wdr27
1256	ENSMUSG00000046993	Gm5637
1257	ENSMUSG00000047045	Tmem164
1258	ENSMUSG00000047139	Cd24a
1259	ENSMUSG00000047161	Chst9
1260	ENSMUSG00000047193	Dync2h1
1261	ENSMUSG00000047324	4931429P17Rik
1262	ENSMUSG00000047347	Gm5806
1263	ENSMUSG00000047407	Tgif1
1264	ENSMUSG00000047454	Gphn
1265	ENSMUSG00000047508	Mbd3l2
1266	ENSMUSG00000047514	Tspyl1
1267	ENSMUSG00000047544	Olfr616
1268	ENSMUSG00000047562	Mmp10
1269	ENSMUSG00000047604	Frat2
1270	ENSMUSG00000047652	Pea15b
1271	ENSMUSG00000047678	Gpr82
1272	ENSMUSG00000047702	Olfr1388
1273	ENSMUSG00000047746	Fbxo40
1274	ENSMUSG00000047854	Stx19
1275	ENSMUSG00000047909	Ankrd16
1276	ENSMUSG00000047989	Ino80c
1277	ENSMUSG00000047996	Prrg1
1278	ENSMUSG00000048013	Krt35
1279	ENSMUSG00000048022	Tmem229a
1280	ENSMUSG00000048101	Olfr19
1281	ENSMUSG00000048142	Nat8l
1282	ENSMUSG00000048186	Bend7
1283	ENSMUSG00000048234	Rnf149
1284	ENSMUSG00000048240	Gng7
1285	ENSMUSG00000048281	Dleu7
1286	ENSMUSG00000048294	Krtap4-13
1287	ENSMUSG00000048310	Pskh1
1288	ENSMUSG00000048371	Pdp2
1289	ENSMUSG00000048410	Zfp407
1290	ENSMUSG00000048486	Fitm2
1291	ENSMUSG00000048495	Tyw5
1292	ENSMUSG00000048661	Lemd3
1293	ENSMUSG00000048720	Tbc1d12
1294	ENSMUSG00000048732	Klhl11
1295	ENSMUSG00000048834	Vstm2a
1296	ENSMUSG00000048939	Atp13a5
1297	ENSMUSG00000048949	Gm6206
1298	ENSMUSG00000049037	Clec4a1
1299	ENSMUSG00000049086	Bmyc
1300	ENSMUSG00000049107	Ntf3
1301	ENSMUSG00000049109	Themis
1302	ENSMUSG00000049119	Fam110b
1303	ENSMUSG00000049152	Ugt3a2
1304	ENSMUSG00000049176	Frmpd4
1305	ENSMUSG00000049246	Hspe1-ps2
1306	ENSMUSG00000049249	Gm5316
1307	ENSMUSG00000049252	Lrp1b
1308	ENSMUSG00000049300	Prmt6
1309	ENSMUSG00000049327	Setd8
1310	ENSMUSG00000049420	Tmem200a
1311	ENSMUSG00000049536	Tceal1
1312	ENSMUSG00000049583	Grm5
1313	ENSMUSG00000049630	C1ql3
1314	ENSMUSG00000049641	Vgll2
1315	ENSMUSG00000049657	Zbtb5
1316	ENSMUSG00000049744	Arhgap15
1317	ENSMUSG00000049764	Zfp280b
1318	ENSMUSG00000049775	Tmsb4x
1319	ENSMUSG00000049797	Olfr642
1320	ENSMUSG00000049799	Lrrc19
1321	ENSMUSG00000049804	Armcx4
1322	ENSMUSG00000049811	Fam161a
1323	ENSMUSG00000049830	Gm9839
1324	ENSMUSG00000049957	Ccdc137
1325	ENSMUSG00000050085	Olfr622
1326	ENSMUSG00000050132	Sarm1
1327	ENSMUSG00000050217	Lgsn
1328	ENSMUSG00000050224	Krtap13
1329	ENSMUSG00000050240	Hic2
1330	ENSMUSG00000050295	Foxc1
1331	ENSMUSG00000050296	Abca12
1332	ENSMUSG00000050321	Neto1
1333	ENSMUSG00000050332	Amer1
1334	ENSMUSG00000050473	Slc35d3
1335	ENSMUSG00000050504	Olfr1323
1336	ENSMUSG00000050541	Adra1b
1337	ENSMUSG00000050578	Mmp13
1338	ENSMUSG00000050663	Trhde
1339	ENSMUSG00000050671	Ism2
1340	ENSMUSG00000050704	2310061N02Rik
1341	ENSMUSG00000050714	Zbtb26
1342	ENSMUSG00000050737	Ptges
1343	ENSMUSG00000050821	Fam131a
1344	ENSMUSG00000050900	Gm7327
1345	ENSMUSG00000050912	Tmem123
1346	ENSMUSG00000050921	P2ry10
1347	ENSMUSG00000050944	Efcab5
1348	ENSMUSG00000050953	Gja1
1349	ENSMUSG00000050957	Insl6
1350	ENSMUSG00000050965	Prkca
1351	ENSMUSG00000050967	Creg2
1352	ENSMUSG00000051003	Olfr161
1353	ENSMUSG00000051076	Vtcn1
1354	ENSMUSG00000051177	Plcb1
1355	ENSMUSG00000051190	Olfr1356
1356	ENSMUSG00000051228	Nyx
1357	ENSMUSG00000051232	Tmem199
1358	ENSMUSG00000051340	Olfr645
1359	ENSMUSG00000051354	Samd3
1360	ENSMUSG00000051355	Commd1
1361	ENSMUSG00000051359	Ncald
1362	ENSMUSG00000051361	6030498E09Rik
1363	ENSMUSG00000051401	Kctd16
1364	ENSMUSG00000051437	Ubqlnl
1365	ENSMUSG00000051510	Mafg
1366	ENSMUSG00000051518	Rps19bp1
1367	ENSMUSG00000051617	Krt9
1368	ENSMUSG00000051618	Ubqln3
1369	ENSMUSG00000051732	Pabpc2
1370	ENSMUSG00000051777	Iqcj
1371	ENSMUSG00000051827	Rhox2a
1372	ENSMUSG00000051832	E230016K23Rik
1373	ENSMUSG00000051855	Mest
1374	ENSMUSG00000051951	Xkr4
1375	ENSMUSG00000051956	Rnf133
1376	ENSMUSG00000051998	Lax1
1377	ENSMUSG00000052025	Ppp1r2-ps7
1378	ENSMUSG00000052062	Pard3b
1379	ENSMUSG00000052131	Akr1b7
1380	ENSMUSG00000052139	Bre
1381	ENSMUSG00000052253	Zfp622
1382	ENSMUSG00000052372	Il1rapl1
1383	ENSMUSG00000052389	Gm9875
1384	ENSMUSG00000052516	Robo2
1385	ENSMUSG00000052520	Cyp2j5
1386	ENSMUSG00000052572	Dlg2
1387	ENSMUSG00000052613	Pcdh15
1388	ENSMUSG00000052616	Ccdc79
1389	ENSMUSG00000052676	Zmat1
1390	ENSMUSG00000052726	Kcnt2
1391	ENSMUSG00000052760	A630001G21Rik
1392	ENSMUSG00000052812	Atad2b
1393	ENSMUSG00000052889	Prkcb
1394	ENSMUSG00000052914	Cyp2j6
1395	ENSMUSG00000052920	Prkg1
1396	ENSMUSG00000052942	Glis3
1397	ENSMUSG00000053046	Brsk2
1398	ENSMUSG00000053094	Tmem248
1399	ENSMUSG00000053153	Spag16
1400	ENSMUSG00000053353	2310001K24Rik
1401	ENSMUSG00000053580	Tanc2
1402	ENSMUSG00000053603	4930442H23Rik
1403	ENSMUSG00000053613	4732444A12Rik
1404	ENSMUSG00000053644	Aldh7a1
1405	ENSMUSG00000053654	Krt42
1406	ENSMUSG00000053702	Nebl
1407	ENSMUSG00000053746	Ptrh1
1408	ENSMUSG00000053797	Krt16
1409	ENSMUSG00000053825	Ppfia2
1410	ENSMUSG00000053870	Fpgt
1411	ENSMUSG00000053897	Slc39a8
1412	ENSMUSG00000053906	Mafg
1413	ENSMUSG00000053914	Kdm4d
1414	ENSMUSG00000053979	A730045E13Rik
1415	ENSMUSG00000054021	Sirt5
1416	ENSMUSG00000054293	A630033H20Rik
1417	ENSMUSG00000054383	Pnma1
1418	ENSMUSG00000054400	Cklf
1419	ENSMUSG00000054406	Olfr411
1420	ENSMUSG00000054446	Cpa1
1421	ENSMUSG00000054477	Kcnn2
1422	ENSMUSG00000054488	Gm9946
1423	ENSMUSG00000054493	Gm9947
1424	ENSMUSG00000054509	Parp4
1425	ENSMUSG00000054641	Mmrn1
1426	ENSMUSG00000054708	Ankrd24
1427	ENSMUSG00000054714	Gm9954
1428	ENSMUSG00000054728	Phactr1
1429	ENSMUSG00000054733	Msra
1430	ENSMUSG00000054770	Kctd18
1431	ENSMUSG00000054823	Whsc1l1
1432	ENSMUSG00000054843	Atrnl1
1433	ENSMUSG00000054850	6330419J24Rik
1434	ENSMUSG00000054905	Stfa3
1435	ENSMUSG00000055013	Agap1
1436	ENSMUSG00000055015	Gm9961
1437	ENSMUSG00000055093	Gm8430
1438	ENSMUSG00000055109	Gm15155
1439	ENSMUSG00000055110	A630012P03Rik
1440	ENSMUSG00000055134	9130017K11Rik
1441	ENSMUSG00000055138	Gm4861
1442	ENSMUSG00000055296	Tmem245
1443	ENSMUSG00000055370	Gm9968
1444	ENSMUSG00000055415	Atp10b
1445	ENSMUSG00000055515	Vmn2r81
1446	ENSMUSG00000055538	Zcchc24
1447	ENSMUSG00000055621	Olfr636-ps1
1448	ENSMUSG00000055643	4931431F19Rik
1449	ENSMUSG00000055653	Gpc3
1450	ENSMUSG00000055691	Gja6
1451	ENSMUSG00000055692	Tmem191c
1452	ENSMUSG00000055780	Usp26
1453	ENSMUSG00000055944	E130018O15Rik
1454	ENSMUSG00000056073	Grik2
1455	ENSMUSG00000056078	Lipm
1456	ENSMUSG00000056211	R3hdm1
1457	ENSMUSG00000056310	Tyw1
1458	ENSMUSG00000056350	Krtap13-1
1459	ENSMUSG00000056413	Adap1
1460	ENSMUSG00000056459	Zbtb25
1461	ENSMUSG00000056486	Chn1
1462	ENSMUSG00000056752	Dnah9
1463	ENSMUSG00000056758	Hmga2
1464	ENSMUSG00000056822	Olfr166
1465	ENSMUSG00000056921	Olfr394
1466	ENSMUSG00000056999	Ide
1467	ENSMUSG00000057050	Olfr397
1468	ENSMUSG00000057173	Rfx8
1469	ENSMUSG00000057315	Arhgap24
1470	ENSMUSG00000057337	Chst3
1471	ENSMUSG00000057367	Birc2
1472	ENSMUSG00000057440	Mpp7
1473	ENSMUSG00000057457	Phex
1474	ENSMUSG00000057465	Saa2
1475	ENSMUSG00000057594	Arl16
1476	ENSMUSG00000057612	Vmn1r37
1477	ENSMUSG00000057614	Gnai1
1478	ENSMUSG00000057716	Tmem178b
1479	ENSMUSG00000057723	Krt33b
1480	ENSMUSG00000057805	1700084M14Rik
1481	ENSMUSG00000057835	Zfp119a
1482	ENSMUSG00000057880	Abat
1483	ENSMUSG00000057914	Cacnb2
1484	ENSMUSG00000058014	Olfr502
1485	ENSMUSG00000058019	Ces5a
1486	ENSMUSG00000058173	Smco4
1487	ENSMUSG00000058251	Olfr822
1488	ENSMUSG00000058252	1700008I05Rik
1489	ENSMUSG00000058275	Olfr412
1490	ENSMUSG00000058281	Gm10038
1491	ENSMUSG00000058297	Spock2
1492	ENSMUSG00000058325	Dock1
1493	ENSMUSG00000058328	Xlr5a
1494	ENSMUSG00000058351	Smim4
1495	ENSMUSG00000058360	Gm10040
1496	ENSMUSG00000058368	Krtap21-1
1497	ENSMUSG00000058546	Rpl23a
1498	ENSMUSG00000058581	Gm5801
1499	ENSMUSG00000058594	Fbxo18
1500	ENSMUSG00000058643	Speer4f
1501	ENSMUSG00000058659	Olfr58
1502	ENSMUSG00000058799	Nap1l1
1503	ENSMUSG00000058806	Col13a1
1504	ENSMUSG00000058835	Abi1
1505	ENSMUSG00000058856	Olfr952
1506	ENSMUSG00000058921	Slc10a5
1507	ENSMUSG00000058933	Gm5185
1508	ENSMUSG00000059014	Gm5409
1509	ENSMUSG00000059022	Kcp
1510	ENSMUSG00000059043	Olfr15
1511	ENSMUSG00000059159	Gm8129
1512	ENSMUSG00000059179	Gm8991
1513	ENSMUSG00000059187	Fam19a1
1514	ENSMUSG00000059195	Gm12715
1515	ENSMUSG00000059203	Il1rapl2
1516	ENSMUSG00000059248	44448
1517	ENSMUSG00000059288	Cdyl
1518	ENSMUSG00000059406	Tmprss9
1519	ENSMUSG00000059434	Gckr
1520	ENSMUSG00000059447	Hadhb
1521	ENSMUSG00000059639	Clec4a4
1522	ENSMUSG00000059657	Stfa2l1
1523	ENSMUSG00000059708	Akap17b
1524	ENSMUSG00000059854	Hydin
1525	ENSMUSG00000059901	Adamts14
1526	ENSMUSG00000059912	Rpl21-ps6
1527	ENSMUSG00000059972	Gm14773
1528	ENSMUSG00000060105	Olfr504
1529	ENSMUSG00000060121	Gemin2
1530	ENSMUSG00000060147	Serpinb6a
1531	ENSMUSG00000060212	Pcnxl2
1532	ENSMUSG00000060317	Acnat2
1533	ENSMUSG00000060335	Olfr384
1534	ENSMUSG00000060480	Olfr171
1535	ENSMUSG00000060534	Dcc
1536	ENSMUSG00000060566	Rpl21-ps3
1537	ENSMUSG00000060726	Tmsb15a
1538	ENSMUSG00000060759	Olfr503
1539	ENSMUSG00000060771	Tsga10
1540	ENSMUSG00000060811	Gm10088
1541	ENSMUSG00000060882	Kcnd2
1542	ENSMUSG00000061065	Gm5382
1543	ENSMUSG00000061111	Fam195b
1544	ENSMUSG00000061130	Ppm1b
1545	ENSMUSG00000061298	Agbl4
1546	ENSMUSG00000061313	Ddhd2
1547	ENSMUSG00000061353	Cxcl12
1548	ENSMUSG00000061356	Nuggc
1549	ENSMUSG00000061361	Olfr168
1550	ENSMUSG00000061392	Mageb5
1551	ENSMUSG00000061414	Efcab4b
1552	ENSMUSG00000061559	Wdr61
1553	ENSMUSG00000061576	Dpp6
1554	ENSMUSG00000061666	Gdpd1
1555	ENSMUSG00000061684	Rpl21-ps8
1556	ENSMUSG00000061802	Armc4
1557	ENSMUSG00000061838	Suclg2
1558	ENSMUSG00000061859	Inadl
1559	ENSMUSG00000061923	Odf1
1560	ENSMUSG00000062061	Obp2a
1561	ENSMUSG00000062075	Lmnb2
1562	ENSMUSG00000062162	Mageb1
1563	ENSMUSG00000062168	Ppef1
1564	ENSMUSG00000062184	Hs6st2
1565	ENSMUSG00000062186	Olfr395
1566	ENSMUSG00000062245	Olfr170
1567	ENSMUSG00000062433	Krtap6-2
1568	ENSMUSG00000062511	4930512M02Rik
1569	ENSMUSG00000062542	Syt9
1570	ENSMUSG00000062551	Prl2c1
1571	ENSMUSG00000062564	Tex28
1572	ENSMUSG00000062761	Zfp512
1573	ENSMUSG00000062814	Ssxa1
1574	ENSMUSG00000062825	Actg1
1575	ENSMUSG00000062833	Sval3
1576	ENSMUSG00000062873	Olfr1355
1577	ENSMUSG00000062931	Zfp938
1578	ENSMUSG00000062937	Mtap
1579	ENSMUSG00000062949	Atp11c
1580	ENSMUSG00000062961	Ccdc177
1581	ENSMUSG00000062981	Mrpl42
1582	ENSMUSG00000063052	Lrrc40
1583	ENSMUSG00000063116	Olfr410
1584	ENSMUSG00000063200	Nol7
1585	ENSMUSG00000063252	Gm4744
1586	ENSMUSG00000063296	Tmem117
1587	ENSMUSG00000063358	Mapk1
1588	ENSMUSG00000063386	Olfr1387
1589	ENSMUSG00000063427	Rps10-ps2
1590	ENSMUSG00000063446	E130309F12Rik
1591	ENSMUSG00000063626	Unc5d
1592	ENSMUSG00000063663	Brwd3
1593	ENSMUSG00000063804	Lin28b
1594	ENSMUSG00000063816	Gm4987
1595	ENSMUSG00000063887	Nlgn1
1596	ENSMUSG00000063889	Crem
1597	ENSMUSG00000063953	Amd2
1598	ENSMUSG00000064016	Gm648
1599	ENSMUSG00000064057	Scgb3a1
1600	ENSMUSG00000064115	Cadm2
1601	ENSMUSG00000064129	Gm14781
1602	ENSMUSG00000064181	Rab3ip
1603	ENSMUSG00000064280	Ccdc146
1604	ENSMUSG00000064391	Gm23625
1605	ENSMUSG00000064393	Gm23627
1606	ENSMUSG00000064410	Gm22247
1607	ENSMUSG00000064441	Snord37
1608	ENSMUSG00000064464	Gm25078
1609	ENSMUSG00000064468	Gm25081
1610	ENSMUSG00000064486	Gm23293
1611	ENSMUSG00000064514	Gm22455
1612	ENSMUSG00000064536	Gm23615
1613	ENSMUSG00000064540	Snord42a
1614	ENSMUSG00000064595	Gm22300
1615	ENSMUSG00000064616	Gm26454
1616	ENSMUSG00000064622	Gm22304
1617	ENSMUSG00000064634	Gm22620
1618	ENSMUSG00000064685	Gm25812
1619	ENSMUSG00000064697	Gm24147
1620	ENSMUSG00000064707	Gm22507
1621	ENSMUSG00000064740	Gm24706
1622	ENSMUSG00000064765	Gm26456
1623	ENSMUSG00000064772	Gm25202
1624	ENSMUSG00000064797	Gm24357
1625	ENSMUSG00000064822	Gm24292
1626	ENSMUSG00000064918	Gm22571
1627	ENSMUSG00000065074	Gm24535
1628	ENSMUSG00000065089	Gm26493
1629	ENSMUSG00000065096	Gm23680
1630	ENSMUSG00000065181	Gm25139
1631	ENSMUSG00000065211	Gm26265
1632	ENSMUSG00000065221	Gm25793
1633	ENSMUSG00000065226	Gm25791
1634	ENSMUSG00000065232	Gm22973
1635	ENSMUSG00000065239	Gm22971
1636	ENSMUSG00000065245	Gm22295
1637	ENSMUSG00000065256	Gm23972
1638	ENSMUSG00000065265	Gm23455
1639	ENSMUSG00000065282	Gm24455
1640	ENSMUSG00000065315	Gm26064
1641	ENSMUSG00000065321	Gm22057
1642	ENSMUSG00000065372	Gm22741
1643	ENSMUSG00000065425	Mir325
1644	ENSMUSG00000065464	Mir185
1645	ENSMUSG00000065494	Mir28
1646	ENSMUSG00000065499	Mir384
1647	ENSMUSG00000065501	Mir335
1648	ENSMUSG00000065520	Mir128-1
1649	ENSMUSG00000065532	Mir187
1650	ENSMUSG00000065589	Mir301
1651	ENSMUSG00000065601	Mir146
1652	ENSMUSG00000065604	Mir29b-1
1653	ENSMUSG00000065610	Mir29a
1654	ENSMUSG00000065629	Gm24826
1655	ENSMUSG00000065637	Gm26397
1656	ENSMUSG00000065661	Gm22580
1657	ENSMUSG00000065663	Gm22579
1658	ENSMUSG00000065676	Snord42b
1659	ENSMUSG00000065716	Gm25651
1660	ENSMUSG00000065747	Gm25006
1661	ENSMUSG00000065752	Gm23344
1662	ENSMUSG00000065815	Gm24697
1663	ENSMUSG00000065870	Rnu3a
1664	ENSMUSG00000065935	Gm25629
1665	ENSMUSG00000066068	Gm13611
1666	ENSMUSG00000066097	Cyp2j11
1667	ENSMUSG00000066262	Olfr640
1668	ENSMUSG00000066263	Olfr639
1669	ENSMUSG00000066392	Nrxn3
1670	ENSMUSG00000066438	Plekhd1
1671	ENSMUSG00000066487	Gm5786
1672	ENSMUSG00000066613	Zfp932
1673	ENSMUSG00000066798	Zbtb6
1674	ENSMUSG00000066905	Olfr860
1675	ENSMUSG00000066952	Myo1h
1676	ENSMUSG00000067028	Cntnap5b
1677	ENSMUSG00000067063	Gm6990
1678	ENSMUSG00000067085	Gm10197
1679	ENSMUSG00000067173	Mrgpra4
1680	ENSMUSG00000067199	Frat1
1681	ENSMUSG00000067224	Gm3695
1682	ENSMUSG00000067360	Pramel3
1683	ENSMUSG00000067438	Hmx1
1684	ENSMUSG00000067567	Hdac8
1685	ENSMUSG00000067571	Ms4a15
1686	ENSMUSG00000067578	Cbln4
1687	ENSMUSG00000067586	S1pr3
1688	ENSMUSG00000067642	Gpr113
1689	ENSMUSG00000067649	Mageb18
1690	ENSMUSG00000067656	Slc22a27
1691	ENSMUSG00000067684	Obp1a
1692	ENSMUSG00000067768	Xlr4b
1693	ENSMUSG00000067771	Gm14685
1694	ENSMUSG00000067860	Zic3
1695	ENSMUSG00000068046	4930430D24Rik
1696	ENSMUSG00000068078	2310034C09Rik
1697	ENSMUSG00000068113	Gm4907
1698	ENSMUSG00000068122	Agtr2
1699	ENSMUSG00000068173	4930525M21Rik
1700	ENSMUSG00000068218	Ssxb9
1701	ENSMUSG00000068219	Ssxb10
1702	ENSMUSG00000068231	Vmn1r43
1703	ENSMUSG00000068232	Vmn1r42
1704	ENSMUSG00000068234	Vmn1r44
1705	ENSMUSG00000068250	Amn1
1706	ENSMUSG00000068289	Cma2
1707	ENSMUSG00000068617	Efcab1
1708	ENSMUSG00000068663	Clec16a
1709	ENSMUSG00000068696	Gpr88
1710	ENSMUSG00000069085	Dytn
1711	ENSMUSG00000069132	Nxph2
1712	ENSMUSG00000069136	A130006I12Rik
1713	ENSMUSG00000069441	Dsg1a
1714	ENSMUSG00000069518	Gm10271
1715	ENSMUSG00000069520	Tmem19
1716	ENSMUSG00000069601	Ank3
1717	ENSMUSG00000069662	Marcks
1718	ENSMUSG00000069671	Nkain2
1719	ENSMUSG00000069682	Gm10275
1720	ENSMUSG00000069816	Olfr23
1721	ENSMUSG00000069818	Olfr390
1722	ENSMUSG00000069890	1700024J04Rik
1723	ENSMUSG00000069895	Atxn1l
1724	ENSMUSG00000070044	Fam149a
1725	ENSMUSG00000070047	Fat1
1726	ENSMUSG00000070110	Mir504
1727	ENSMUSG00000070178	n-R5s71
1728	ENSMUSG00000070214	Gm23058
1729	ENSMUSG00000070240	Gm23516
1730	ENSMUSG00000070271	Gm13268
1731	ENSMUSG00000070374	Olfr59
1732	ENSMUSG00000070375	Olfr406
1733	ENSMUSG00000070378	Olfr403
1734	ENSMUSG00000070379	Olfr402
1735	ENSMUSG00000070380	Olfr401
1736	ENSMUSG00000070382	Olfr391-ps
1737	ENSMUSG00000070383	Olfr389
1738	ENSMUSG00000070552	Mrgprx1
1739	ENSMUSG00000070641	Gm16410
1740	ENSMUSG00000070695	Cntnap5a
1741	ENSMUSG00000070858	Gm1673
1742	ENSMUSG00000070997	1700055D18Rik
1743	ENSMUSG00000071037	Camkmt
1744	ENSMUSG00000071052	Rpl7a-ps5
1745	ENSMUSG00000071204	Gm10319
1746	ENSMUSG00000071226	Cecr2
1747	ENSMUSG00000071234	Syndig1l
1748	ENSMUSG00000071265	1700086L19Rik
1749	ENSMUSG00000071266	Zfp946
1750	ENSMUSG00000071280	Gm10322
1751	ENSMUSG00000071286	Sowahc
1752	ENSMUSG00000071303	Rps8-ps1
1753	ENSMUSG00000071317	Bves
1754	ENSMUSG00000071324	Armc2
1755	ENSMUSG00000071335	G630090E17Rik
1756	ENSMUSG00000071369	Map3k5
1757	ENSMUSG00000071424	Grid2
1758	ENSMUSG00000071456	1110002L01Rik
1759	ENSMUSG00000071547	Nt5dc2
1760	ENSMUSG00000071679	Zcchc16
1761	ENSMUSG00000071686	Tex13a
1762	ENSMUSG00000071726	Gm5941
1763	ENSMUSG00000071735	Gm16462
1764	ENSMUSG00000071745	DXBay18
1765	ENSMUSG00000071769	Rhox3h
1766	ENSMUSG00000071772	Rhox3a
1767	ENSMUSG00000071773	Rhox1
1768	ENSMUSG00000072066	6720489N17Rik
1769	ENSMUSG00000072663	Spef2
1770	ENSMUSG00000072664	Ugt3a1
1771	ENSMUSG00000072875	Gpr27
1772	ENSMUSG00000072878	1700123L14Rik
1773	ENSMUSG00000072919	Noxred1
1774	ENSMUSG00000072946	Ptgr2
1775	ENSMUSG00000072972	Adam4
1776	ENSMUSG00000072974	Gm4787
1777	ENSMUSG00000073001	Cylc1
1778	ENSMUSG00000073016	Uprt
1779	ENSMUSG00000073077	Gm7173
1780	ENSMUSG00000073094	Smim9
1781	ENSMUSG00000073125	Xlr3b
1782	ENSMUSG00000073173	Gm10477
1783	ENSMUSG00000073176	Zfp449
1784	ENSMUSG00000073177	Gm773
1785	ENSMUSG00000073209	Klf14
1786	ENSMUSG00000073243	Gm9
1787	ENSMUSG00000073514	Dok6
1788	ENSMUSG00000073532	Gm7276
1789	ENSMUSG00000073569	Gm10540
1790	ENSMUSG00000073652	Apol7d
1791	ENSMUSG00000073737	Gm10566
1792	ENSMUSG00000073803	4930544L04Rik
1793	ENSMUSG00000073821	8030451A03Rik
1794	ENSMUSG00000073931	Olfr646
1795	ENSMUSG00000073932	Olfr641
1796	ENSMUSG00000073937	Olfr633
1797	ENSMUSG00000073938	Olfr632
1798	ENSMUSG00000073944	Olfr619
1799	ENSMUSG00000073945	Olfr618
1800	ENSMUSG00000073946	Olfr617
1801	ENSMUSG00000073947	Olfr615
1802	ENSMUSG00000074062	Fbxw16
1803	ENSMUSG00000074115	Saa1
1804	ENSMUSG00000074127	Cmtm2a
1805	ENSMUSG00000074128	Gm10631
1806	ENSMUSG00000074151	Nlrc5
1807	ENSMUSG00000074500	Zfp558
1808	ENSMUSG00000074513	Arfip1
1809	ENSMUSG00000074579	Lekr1
1810	ENSMUSG00000074592	F830104G03Rik
1811	ENSMUSG00000074623	Gm826
1812	ENSMUSG00000074748	Atxn7l3b
1813	ENSMUSG00000074781	Ube2n
1814	ENSMUSG00000074785	Plxnc1
1815	ENSMUSG00000074800	Gm4149
1816	ENSMUSG00000075010	AW112010
1817	ENSMUSG00000075070	4932412D23Rik
1818	ENSMUSG00000075162	Gm10812
1819	ENSMUSG00000075184	F930017D23Rik
1820	ENSMUSG00000075214	Olfr1002
1821	ENSMUSG00000075225	Ccdc162
1822	ENSMUSG00000075232	Amd1
1823	ENSMUSG00000075266	Cenpw
1824	ENSMUSG00000075335	4930588K23Rik
1825	ENSMUSG00000075376	Rc3h2
1826	ENSMUSG00000075415	Fnbp1
1827	ENSMUSG00000075525	Gm10849
1828	ENSMUSG00000075704	Txnrd2
1829	ENSMUSG00000075706	Gpx4
1830	ENSMUSG00000075973	n-R5s64
1831	ENSMUSG00000076011	Mir652
1832	ENSMUSG00000076039	Gm22137
1833	ENSMUSG00000076127	Mir718
1834	ENSMUSG00000076136	Gm24951
1835	ENSMUSG00000076236	Mir682
1836	ENSMUSG00000076364	Gm24049
1837	ENSMUSG00000076433	BC100451
1838	ENSMUSG00000076448	Mir763
1839	ENSMUSG00000076500	Gm20730
1840	ENSMUSG00000076518	Igkv2-112
1841	ENSMUSG00000076934	Iglv1
1842	ENSMUSG00000076937	Iglc2
1843	ENSMUSG00000076939	Iglv3
1844	ENSMUSG00000076940	Iglv2
1845	ENSMUSG00000076950	Gm24933
1846	ENSMUSG00000077065	Gm25040
1847	ENSMUSG00000077090	Gm22117
1848	ENSMUSG00000077142	Gm22937
1849	ENSMUSG00000077150	Gm24581
1850	ENSMUSG00000077152	Gm24579
1851	ENSMUSG00000077196	Gm22267
1852	ENSMUSG00000077239	Snord66
1853	ENSMUSG00000077275	Gm22785
1854	ENSMUSG00000077303	Gm22472
1855	ENSMUSG00000077316	n-R5s171
1856	ENSMUSG00000077337	Gm23012
1857	ENSMUSG00000077394	Gm24339
1858	ENSMUSG00000077417	Gm23746
1859	ENSMUSG00000077430	Gm22592
1860	ENSMUSG00000077433	Gm22593
1861	ENSMUSG00000077442	Gm23132
1862	ENSMUSG00000077462	Gm26417
1863	ENSMUSG00000077499	Gm23604
1864	ENSMUSG00000077506	Scarna9
1865	ENSMUSG00000077549	Snord71
1866	ENSMUSG00000077558	Gm23705
1867	ENSMUSG00000077561	Gm24607
1868	ENSMUSG00000077562	Gm23203
1869	ENSMUSG00000077576	Gm24889
1870	ENSMUSG00000077588	Gm24372
1871	ENSMUSG00000077614	Gm25500
1872	ENSMUSG00000077625	Snord4a
1873	ENSMUSG00000077629	Gm23769
1874	ENSMUSG00000077633	Gm22148
1875	ENSMUSG00000077641	Gm24987
1876	ENSMUSG00000077649	Gm24989
1877	ENSMUSG00000077663	Gm26144
1878	ENSMUSG00000077664	Gm26145
1879	ENSMUSG00000077674	Gm24470
1880	ENSMUSG00000077680	Gm22495
1881	ENSMUSG00000077704	Snord89
1882	ENSMUSG00000077706	n-R5s72
1883	ENSMUSG00000077743	n-R5s16
1884	ENSMUSG00000077749	Gm26341
1885	ENSMUSG00000077756	Snord90
1886	ENSMUSG00000077776	Gm22371
1887	ENSMUSG00000077829	Gm23237
1888	ENSMUSG00000077923	Gm22441
1889	ENSMUSG00000077964	Gm24606
1890	ENSMUSG00000078036	Gm24684
1891	ENSMUSG00000078097	Gm10913
1892	ENSMUSG00000078143	Gm17344
1893	ENSMUSG00000078177	Gm4877
1894	ENSMUSG00000078179	Rnf148
1895	ENSMUSG00000078247	Airn
1896	ENSMUSG00000078249	Hmga1-rs1
1897	ENSMUSG00000078252	Krtap17-1
1898	ENSMUSG00000078253	Krtap16-1
1899	ENSMUSG00000078257	2300003K06Rik
1900	ENSMUSG00000078258	Gm11564
1901	ENSMUSG00000078259	Gm11554
1902	ENSMUSG00000078435	AU041133
1903	ENSMUSG00000078441	Scamp4
1904	ENSMUSG00000078451	Ppil6
1905	ENSMUSG00000078550	Dear1
1906	ENSMUSG00000078575	Gm12887
1907	ENSMUSG00000078591	Hs3st4
1908	ENSMUSG00000078671	Chd2
1909	ENSMUSG00000078713	Tomm5
1910	ENSMUSG00000078949	R3hdml
1911	ENSMUSG00000078953	Gm11020
1912	ENSMUSG00000079057	Cyp4v3
1913	ENSMUSG00000079157	Fam155a
1914	ENSMUSG00000079179	1700012B15Rik
1915	ENSMUSG00000079184	Mphosph8
1916	ENSMUSG00000079353	Gm11099
1917	ENSMUSG00000079414	Gm11110
1918	ENSMUSG00000079418	Atg4a
1919	ENSMUSG00000079487	Med12
1920	ENSMUSG00000079489	C030013D06Rik
1921	ENSMUSG00000079499	6530402F18Rik
1922	ENSMUSG00000079508	Apoo
1923	ENSMUSG00000079513	4932429P05Rik
1924	ENSMUSG00000079517	Gm8787
1925	ENSMUSG00000079521	Gm5938
1926	ENSMUSG00000079522	Gm14744
1927	ENSMUSG00000079525	4930468A15Rik
1928	ENSMUSG00000079534	Gm5640
1929	ENSMUSG00000079536	Gm6880
1930	ENSMUSG00000079539	Obp2b
1931	ENSMUSG00000079562	Maea
1932	ENSMUSG00000079584	Gm364
1933	ENSMUSG00000079597	Gm5483
1934	ENSMUSG00000079627	Rhox2h
1935	ENSMUSG00000079628	Rhox4g
1936	ENSMUSG00000079629	Rhox2g
1937	ENSMUSG00000079677	Fdx1l
1938	ENSMUSG00000079681	Zglp1
1939	ENSMUSG00000079698	Vmn2r93
1940	ENSMUSG00000079701	Ssxb3
1941	ENSMUSG00000079702	Ssxb6
1942	ENSMUSG00000079704	Gm14459
1943	ENSMUSG00000079875	Olfr22-ps1
1944	ENSMUSG00000079906	Gm15846
1945	ENSMUSG00000080254	Fam220-ps
1946	ENSMUSG00000080266	Gm14772
1947	ENSMUSG00000080317	Vmn2r-ps94
1948	ENSMUSG00000080348	Gm24591
1949	ENSMUSG00000080360	Gm25779
1950	ENSMUSG00000080370	Gm22952
1951	ENSMUSG00000080419	Gm26475
1952	ENSMUSG00000080468	Mir1195
1953	ENSMUSG00000080487	Gm23492
1954	ENSMUSG00000080538	Gm25541
1955	ENSMUSG00000080544	Gm22714
1956	ENSMUSG00000080710	Gm8107
1957	ENSMUSG00000080733	Gm14867
1958	ENSMUSG00000080737	Gm6982
1959	ENSMUSG00000080751	Olfr634-ps1
1960	ENSMUSG00000080774	Gm9143
1961	ENSMUSG00000080798	Gm5135
1962	ENSMUSG00000080805	Gm11219
1963	ENSMUSG00000080818	Gm9434
1964	ENSMUSG00000080843	Gm14726
1965	ENSMUSG00000080862	Gm14523
1966	ENSMUSG00000080863	Gm14787
1967	ENSMUSG00000080874	Gm15010
1968	ENSMUSG00000080885	Rpl10-ps6
1969	ENSMUSG00000080887	Gm14831
1970	ENSMUSG00000080890	Gm16458
1971	ENSMUSG00000080896	Gm14567
1972	ENSMUSG00000080897	Gm14500
1973	ENSMUSG00000080915	Gm6446
1974	ENSMUSG00000080922	Gm2214
1975	ENSMUSG00000080923	Gm5400
1976	ENSMUSG00000080980	1700071K01Rik
1977	ENSMUSG00000080998	Gm5384
1978	ENSMUSG00000081000	Gm11200
1979	ENSMUSG00000081008	Gm13314
1980	ENSMUSG00000081024	Gm14627
1981	ENSMUSG00000081036	Gm14628
1982	ENSMUSG00000081043	Gm11512
1983	ENSMUSG00000081055	Gm6987
1984	ENSMUSG00000081064	Gm6071
1985	ENSMUSG00000081072	Gm14977
1986	ENSMUSG00000081083	Gm6079
1987	ENSMUSG00000081099	Gm5270
1988	ENSMUSG00000081103	Rps12-ps26
1989	ENSMUSG00000081106	Gm7155
1990	ENSMUSG00000081113	Gm7308
1991	ENSMUSG00000081119	Gm14601
1992	ENSMUSG00000081129	Gm14605
1993	ENSMUSG00000081137	BC022960
1994	ENSMUSG00000081180	Gm7212
1995	ENSMUSG00000081195	Gm6310
1996	ENSMUSG00000081208	Gm11400
1997	ENSMUSG00000081209	Gm14890
1998	ENSMUSG00000081216	Gm6744
[truncated: 918 more rows]

## Sheet: Table S10
Table S10. Functional categories of the genes (p < 0.05) located in top 5% Fst regions in classical inbred mice strains compared to wild and wild-derived inbred mice.
Ontology	ID	Description	p value	Gene ratio	Count
BP	GO:0120031	plasma membrane bounded cell projection assembly	0.000123016	0.0371641	65
BP	GO:0045666	positive regulation of neuron differentiation	5.33591e-05	0.0365923	64
BP	GO:0050808	synapse organization	3.67974e-05	0.0360206	63
BP	GO:0031346	positive regulation of cell projection organization	0.000418688	0.0348771	61
BP	GO:0007264	small GTPase mediated signal transduction	0.005657	0.0325901	57
BP	GO:0045785	positive regulation of cell adhesion	0.000715385	0.0308748	54
BP	GO:0007409	axonogenesis	0.0103267	0.0308748	54
BP	GO:0055074	calcium ion homeostasis	0.0209453	0.0308748	54
BP	GO:0006874	cellular calcium ion homeostasis	0.0171894	0.030303	53
MF	GO:0031267	small GTPase binding	0.00381664	0.0301624	52
CC	GO:0098984	neuron to neuron synapse	0.00246883	0.0295623	52
BP	GO:0010976	positive regulation of neuron projection development	0.000229792	0.0291595	51
BP	GO:0042391	regulation of membrane potential	0.00983496	0.0291595	51
BP	GO:0060537	muscle tissue development	0.0311688	0.0291595	51
BP	GO:1903532	positive regulation of secretion by cell	0.0470828	0.0291595	51
MF	GO:0017016	Ras GTPase binding	0.00482112	0.0290023	50
BP	GO:0050673	epithelial cell proliferation	0.0095179	0.0285878	50
BP	GO:0014706	striated muscle tissue development	0.0201318	0.0285878	50
BP	GO:0010769	regulation of cell morphogenesis involved in differentiation	0.00015775	0.028016	49
BP	GO:0016569	covalent chromatin modification	0.0245466	0.028016	49
CC	GO:0099572	postsynaptic specialization	0.0154641	0.0278567	49
CC	GO:0014069	postsynaptic density	0.00707932	0.0267197	47
CC	GO:0032279	asymmetric synapse	0.00810693	0.0267197	47
CC	GO:0005911	cell-cell junction	0.0477986	0.0267197	47
BP	GO:0006816	calcium ion transport	0.0407117	0.0263007	46
BP	GO:0034329	cell junction assembly	0.00858953	0.025729	45
BP	GO:0042692	muscle cell differentiation	0.0185531	0.025729	45
BP	GO:0044782	cilium organization	0.00126126	0.0251572	44
BP	GO:0043087	regulation of GTPase activity	0.000256946	0.0245855	43
BP	GO:0006887	exocytosis	0.018998	0.0245855	43
BP	GO:0060271	cilium assembly	0.000698912	0.0240137	42
BP	GO:0016358	dendrite development	0.000761868	0.023442	41
BP	GO:0033044	regulation of chromosome organization	0.0202334	0.023442	41
BP	GO:0050678	regulation of epithelial cell proliferation	0.025802	0.023442	41
CC	GO:0045211	postsynaptic membrane	0.0404671	0.0233087	41
MF	GO:0042578	phosphoric ester hydrolase activity	0.0338077	0.0232019	40
BP	GO:0050803	regulation of synapse structure or activity	0.000407361	0.0228702	40
CC	GO:0045121	membrane raft	0.0475456	0.0227402	40
CC	GO:0098857	membrane microdomain	0.0492115	0.0227402	40
BP	GO:0050807	regulation of synapse organization	0.000379227	0.0222985	39
BP	GO:0050890	cognition	0.0126082	0.0222985	39
BP	GO:1901987	regulation of cell cycle phase transition	0.00445356	0.0217267	38
BP	GO:0043270	positive regulation of ion transport	0.0208128	0.0217267	38
BP	GO:1903522	regulation of blood circulation	0.000345853	0.0205832	36
BP	GO:0040013	negative regulation of locomotion	0.0336938	0.0205832	36
BP	GO:0007611	learning or memory	0.0168329	0.0200114	35
BP	GO:0099003	vesicle-mediated transport in synapse	0.00293017	0.0194397	34
BP	GO:0051056	regulation of small GTPase mediated signal transduction	0.00545196	0.0194397	34
BP	GO:0048588	developmental cell growth	0.00613067	0.0194397	34
BP	GO:1901990	regulation of mitotic cell cycle phase transition	0.00649571	0.0194397	34
BP	GO:0030072	peptide hormone secretion	0.0176723	0.0194397	34
BP	GO:0046883	regulation of hormone secretion	0.0406757	0.0194397	34
CC	GO:0098687	chromosomal region	0.0446488	0.0193292	34
BP	GO:0098742	cell-cell adhesion via plasma-membrane adhesion molecules	0.000173743	0.0188679	33
BP	GO:0017157	regulation of exocytosis	0.00414585	0.0188679	33
BP	GO:1901653	cellular response to peptide	0.0380135	0.0188679	33
BP	GO:0031503	protein-containing complex localization	0.0110125	0.0182962	32
BP	GO:0030336	negative regulation of cell migration	0.0247207	0.0182962	32
BP	GO:0042593	glucose homeostasis	0.0247207	0.0182962	32
BP	GO:0033500	carbohydrate homeostasis	0.0258927	0.0182962	32
BP	GO:2000146	negative regulation of cell motility	0.043565	0.0182962	32
MF	GO:0060090	molecular adaptor activity	0.00616325	0.0179814	31
BP	GO:0010770	positive regulation of cell morphogenesis involved in differentiation	0.000141943	0.0177244	31
BP	GO:0099173	postsynapse organization	0.000336864	0.0177244	31
MF	GO:0050839	cell adhesion molecule binding	0.0197819	0.0174014	30
MF	GO:0030695	GTPase regulator activity	0.0367277	0.0174014	30
BP	GO:0043547	positive regulation of GTPase activity	0.00448234	0.0171527	30
BP	GO:0099504	synaptic vesicle cycle	0.00511383	0.0171527	30
BP	GO:0003015	heart process	0.00660204	0.0171527	30
BP	GO:0048813	dendrite morphogenesis	0.000339739	0.0165809	29
BP	GO:0050773	regulation of dendrite development	0.00118663	0.0165809	29
BP	GO:1901888	regulation of cell junction assembly	0.00223517	0.0165809	29
BP	GO:0060047	heart contraction	0.00637884	0.0165809	29
BP	GO:0035265	organ growth	0.00724533	0.0165809	29
BP	GO:0090276	regulation of peptide hormone secretion	0.0173265	0.0165809	29
CC	GO:0000775	chromosome, centromeric region	0.00128627	0.0164866	29
CC	GO:0099568	cytoplasmic region	0.0109517	0.0164866	29
MF	GO:0005096	GTPase activator activity	0.0407876	0.0162413	28
BP	GO:0050770	regulation of axonogenesis	0.00655095	0.0160091	28
BP	GO:0030073	insulin secretion	0.0201541	0.0160091	28
BP	GO:0090150	establishment of protein localization to membrane	0.0201541	0.0160091	28
BP	GO:0046578	regulation of Ras protein signal transduction	0.0248005	0.0160091	28
BP	GO:0045930	negative regulation of mitotic cell cycle	0.0365436	0.0160091	28
BP	GO:0008016	regulation of heart contraction	0.00148309	0.0154374	27
BP	GO:0007416	synapse assembly	0.00190333	0.0154374	27
BP	GO:0007266	Rho protein signal transduction	0.0123282	0.0148656	26
BP	GO:0050679	positive regulation of epithelial cell proliferation	0.0139246	0.0148656	26
CC	GO:0032838	plasma membrane bounded cell projection cytoplasm	0.00206119	0.0147811	26
MF	GO:0008237	metallopeptidase activity	0.00620107	0.0145012	25
MF	GO:0030674	protein-macromolecule adaptor activity	0.011444	0.0145012	25
BP	GO:0060401	cytosolic calcium ion transport	0.00524568	0.0142939	25
BP	GO:0120032	regulation of plasma membrane bounded cell projection assembly	0.00860993	0.0142939	25
BP	GO:0060491	regulation of cell projection assembly	0.00984299	0.0142939	25
BP	GO:0050796	regulation of insulin secretion	0.011958	0.0142939	25
BP	GO:0007269	neurotransmitter secretion	0.0135609	0.0142939	25
BP	GO:0099643	signal release from synapse	0.0135609	0.0142939	25
BP	GO:0003018	vascular process in circulatory system	0.0369265	0.0142939	25
CC	GO:0098862	cluster of actin-based cell projections	0.0162568	0.0142126	25
CC	GO:0042734	presynaptic membrane	0.0229365	0.0142126	25
BP	GO:0051588	regulation of neurotransmitter transport	0.0179408	0.0137221	24
BP	GO:1903305	regulation of regulated secretory pathway	0.0226943	0.0137221	24
BP	GO:0032869	cellular response to insulin stimulus	0.0315849	0.0137221	24
BP	GO:0007519	skeletal muscle tissue development	0.0369134	0.0137221	24
CC	GO:0031514	motile cilium	0.0448465	0.0136441	24
BP	GO:0008360	regulation of cell shape	0.0038483	0.0131504	23
BP	GO:0035296	regulation of tube diameter	0.0164173	0.0131504	23
BP	GO:0097746	regulation of blood vessel diameter	0.0164173	0.0131504	23
BP	GO:0035150	regulation of tube size	0.0174819	0.0131504	23
BP	GO:0006479	protein methylation	0.0210036	0.0131504	23
BP	GO:0008213	protein alkylation	0.0210036	0.0131504	23
CC	GO:0005741	mitochondrial outer membrane	0.0136099	0.0130756	23
CC	GO:0019867	outer membrane	0.0387588	0.0130756	23
CC	GO:0031968	organelle outer membrane	0.0387588	0.0130756	23
MF	GO:0017137	Rab GTPase binding	0.0235718	0.012761	22
BP	GO:0098693	regulation of synaptic vesicle cycle	0.00450022	0.0125786	22
CC	GO:0009898	cytoplasmic side of plasma membrane	0.0170786	0.0125071	22
CC	GO:0098562	cytoplasmic side of membrane	0.0452385	0.0125071	22
MF	GO:0015085	calcium ion transmembrane transporter activity	0.0058339	0.012181	21
BP	GO:0048814	regulation of dendrite morphogenesis	0.000412042	0.0120069	21
BP	GO:0060419	heart growth	0.000412042	0.0120069	21
BP	GO:0051963	regulation of synapse assembly	0.000743393	0.0120069	21
BP	GO:0099175	regulation of postsynapse organization	0.00157878	0.0120069	21
BP	GO:0001508	action potential	0.00283366	0.0120069	21
BP	GO:0046928	regulation of neurotransmitter secretion	0.00406887	0.0120069	21
BP	GO:0016571	histone methylation	0.00483741	0.0120069	21
BP	GO:0001935	endothelial cell proliferation	0.00920476	0.0120069	21
BP	GO:0045931	positive regulation of mitotic cell cycle	0.0362905	0.0120069	21
CC	GO:0005930	axoneme	0.00219643	0.0119386	21
CC	GO:0097014	ciliary plasm	0.00241703	0.0119386	21
CC	GO:0036064	ciliary basal body	0.0100863	0.0119386	21
CC	GO:0045111	intermediate filament cytoskeleton	0.030791	0.0119386	21
CC	GO:0042383	sarcolemma	0.0326138	0.0119386	21
BP	GO:0055017	cardiac muscle tissue growth	0.00035593	0.0114351	20
BP	GO:1900006	positive regulation of dendrite development	0.000589562	0.0114351	20
BP	GO:0018022	peptidyl-lysine methylation	0.00223018	0.0114351	20
BP	GO:0044070	regulation of anion transport	0.00223018	0.0114351	20
BP	GO:1902806	regulation of cell cycle G1/S phase transition	0.00727977	0.0114351	20
BP	GO:0016079	synaptic vesicle exocytosis	0.0116584	0.0114351	20
BP	GO:0008643	carbohydrate transport	0.0191766	0.0114351	20
CC	GO:0000776	kinetochore	0.00808038	0.0113701	20
CC	GO:0055037	recycling endosome	0.0158495	0.0113701	20
MF	GO:0019838	growth factor binding	0.0336616	0.0110209	19
BP	GO:1901890	positive regulation of cell junction assembly	0.0016855	0.0108634	19
BP	GO:0001936	regulation of endothelial cell proliferation	0.012706	0.0108634	19
BP	GO:0007613	memory	0.0331554	0.0108634	19
BP	GO:0001824	blastocyst development	0.0497305	0.0108634	19
CC	GO:0005882	intermediate filament	0.00625111	0.0108016	19
CC	GO:0031256	leading edge membrane	0.0424981	0.0108016	19
BP	GO:0051668	localization within membrane	0.00329201	0.0102916	18
BP	GO:0034968	histone lysine methylation	0.00364464	0.0102916	18
BP	GO:0007156	homophilic cell adhesion via plasma membrane adhesion molecules	0.00444391	0.0102916	18
BP	GO:2000045	regulation of G1/S transition of mitotic cell cycle	0.00920513	0.0102916	18
BP	GO:0008286	insulin receptor signaling pathway	0.0118019	0.0102916	18
BP	GO:2001023	regulation of response to drug	0.0118019	0.0102916	18
BP	GO:0060996	dendritic spine development	0.0127859	0.0102916	18
BP	GO:0010811	positive regulation of cell-substrate adhesion	0.0187117	0.0102916	18
BP	GO:0055007	cardiac muscle cell differentiation	0.0493216	0.0102916	18
MF	GO:0016298	lipase activity	0.0240658	0.00986079	17
BP	GO:0002027	regulation of heart rate	0.00153684	0.00971984	17
BP	GO:1902882	regulation of response to oxidative stress	0.00173404	0.00971984	17
BP	GO:0042310	vasoconstriction	0.00379828	0.00971984	17
BP	GO:2000300	regulation of synaptic vesicle exocytosis	0.00466655	0.00971984	17
BP	GO:0097756	negative regulation of blood vessel diameter	0.00689089	0.00971984	17
BP	GO:1904659	glucose transmembrane transport	0.00756321	0.00971984	17
BP	GO:0008645	hexose transmembrane transport	0.00828729	0.00971984	17
BP	GO:0015749	monosaccharide transmembrane transport	0.00990177	0.00971984	17
BP	GO:0034219	carbohydrate transmembrane transport	0.0107978	0.00971984	17
BP	GO:1902414	protein localization to cell junction	0.0189994	0.00971984	17
BP	GO:0007368	determination of left/right symmetry	0.0254641	0.00971984	17
BP	GO:0048640	negative regulation of developmental growth	0.0380837	0.00971984	17
BP	GO:0009855	determination of bilateral symmetry	0.0458678	0.00971984	17
BP	GO:0009799	specification of symmetry	0.0486974	0.00971984	17
CC	GO:0098982	GABA-ergic synapse	0.00441826	0.00966458	17
CC	GO:0044853	plasma membrane raft	0.0243097	0.00966458	17
MF	GO:0005262	calcium channel activity	0.0484442	0.00928074	16
BP	GO:0070509	calcium ion import	0.00195356	0.00914808	16
BP	GO:0036473	cell death in response to oxidative stress	0.00392583	0.00914808	16
BP	GO:0060998	regulation of dendritic spine development	0.00392583	0.00914808	16
BP	GO:1901989	positive regulation of cell cycle phase transition	0.00540093	0.00914808	16
BP	GO:0055006	cardiac cell development	0.013813	0.00914808	16
BP	GO:0048259	regulation of receptor-mediated endocytosis	0.0177121	0.00914808	16
CC	GO:0005604	basement membrane	0.0155781	0.00909608	16
CC	GO:0005814	centriole	0.0267722	0.00909608	16
MF	GO:0004222	metalloendopeptidase activity	0.0195078	0.0087007	15
BP	GO:0051965	positive regulation of synapse assembly	0.00147099	0.00857633	15
BP	GO:1901992	positive regulation of mitotic cell cycle phase transition	0.00317455	0.00857633	15
BP	GO:1900076	regulation of cellular response to insulin stimulus	0.00560997	0.00857633	15
BP	GO:0001938	positive regulation of endothelial cell proliferation	0.00849125	0.00857633	15
BP	GO:0055013	cardiac muscle cell development	0.0176902	0.00857633	15
BP	GO:0006939	smooth muscle contraction	0.043652	0.00857633	15
BP	GO:0090101	negative regulation of transmembrane receptor protein serine/threonine kinase signaling pathway	0.0466352	0.00857633	15
BP	GO:0016525	negative regulation of angiogenesis	0.0497587	0.00857633	15
BP	GO:0043123	positive regulation of I-kappaB kinase/NF-kappaB signaling	0.0497587	0.00857633	15
MF	GO:0008013	beta-catenin binding	0.0110772	0.00812065	14
BP	GO:0050775	positive regulation of dendrite morphogenesis	0.000117054	0.00800457	14
BP	GO:0034109	homotypic cell-cell adhesion	0.00119729	0.00800457	14
BP	GO:0031060	regulation of histone methylation	0.00277694	0.00800457	14
BP	GO:0019229	regulation of vasoconstriction	0.00358321	0.00800457	14
BP	GO:1900407	regulation of cellular response to oxidative stress	0.00987483	0.00800457	14
BP	GO:0090263	positive regulation of canonical Wnt signaling pathway	0.0391344	0.00800457	14
BP	GO:0003300	cardiac muscle hypertrophy	0.0420385	0.00800457	14
BP	GO:0050772	positive regulation of axonogenesis	0.0420385	0.00800457	14
BP	GO:0035418	protein localization to synapse	0.0482968	0.00800457	14
CC	GO:0000792	heterochromatin	0.0199807	0.00795907	14
MF	GO:0045296	cadherin binding	0.00407809	0.0075406	13
BP	GO:0086001	cardiac muscle cell action potential	0.000368934	0.00743282	13
BP	GO:0060999	positive regulation of dendritic spine development	0.00201039	0.00743282	13
BP	GO:0035082	axoneme assembly	0.00352305	0.00743282	13
BP	GO:0043113	receptor clustering	0.00352305	0.00743282	13
BP	GO:1903201	regulation of oxidative stress-induced cell death	0.00740267	0.00743282	13
BP	GO:0010827	regulation of glucose transmembrane transport	0.024585	0.00743282	13
BP	GO:0032024	positive regulation of insulin secretion	0.0291306	0.00743282	13
BP	GO:0070301	cellular response to hydrogen peroxide	0.0316196	0.00743282	13
BP	GO:1903524	positive regulation of blood circulation	0.0342587	0.00743282	13
BP	GO:0021954	central nervous system neuron development	0.037052	0.00743282	13
BP	GO:0097061	dendritic spine organization	0.0463966	0.00743282	13
BP	GO:0001704	formation of primary germ layer	0.049845	0.00743282	13
CC	GO:0005901	caveola	0.0447369	0.00739056	13
CC	GO:0035097	histone methyltransferase complex	0.0447369	0.00739056	13
MF	GO:0097110	scaffold protein binding	0.0166277	0.00696056	12
BP	GO:0044091	membrane biogenesis	0.000137718	0.00686106	12
BP	GO:0035088	establishment or maintenance of apical/basal cell polarity	0.0005199	0.00686106	12
BP	GO:0061245	establishment or maintenance of bipolar cell polarity	0.0005199	0.00686106	12
BP	GO:0099054	presynapse assembly	0.0005199	0.00686106	12
BP	GO:0099172	presynapse organization	0.00183183	0.00686106	12
BP	GO:0048278	vesicle docking	0.00582715	0.00686106	12
BP	GO:0006940	regulation of smooth muscle contraction	0.00845903	0.00686106	12
BP	GO:0046626	regulation of insulin receptor signaling pathway	0.0181666	0.00686106	12
BP	GO:0140056	organelle localization by membrane tethering	0.0220692	0.00686106	12
BP	GO:0014855	striated muscle cell proliferation	0.0242378	0.00686106	12
BP	GO:0060976	coronary vasculature development	0.0290371	0.00686106	12
BP	GO:0022406	membrane docking	0.0344877	0.00686106	12
BP	GO:0061178	regulation of insulin secretion involved in cellular response to glucose stimulus	0.0406285	0.00686106	12
BP	GO:0045197	establishment or maintenance of epithelial cell apical/basal polarity	0.000378995	0.00628931	11
BP	GO:1902808	positive regulation of cell cycle G1/S phase transition	0.00158251	0.00628931	11
BP	GO:0046580	negative regulation of Ras protein signal transduction	0.00490874	0.00628931	11
BP	GO:0010463	mesenchymal cell proliferation	0.00650085	0.00628931	11
BP	GO:0098900	regulation of action potential	0.00743535	0.00628931	11
BP	GO:0001825	blastocyst formation	0.00961539	0.00628931	11
BP	GO:0051058	negative regulation of small GTPase mediated signal transduction	0.0108749	0.00628931	11
BP	GO:1903793	positive regulation of anion transport	0.0172085	0.00628931	11
BP	GO:0086003	cardiac muscle cell contraction	0.0191511	0.00628931	11
BP	GO:0060997	dendritic spine morphogenesis	0.0259514	0.00628931	11
BP	GO:0002090	regulation of receptor internalization	0.0285642	0.00628931	11
BP	GO:0016575	histone deacetylation	0.0313603	0.00628931	11
BP	GO:0003341	cilium movement	0.0343457	0.00628931	11
BP	GO:0051145	smooth muscle cell differentiation	0.0375258	0.00628931	11
BP	GO:0097120	receptor localization to synapse	0.0375258	0.00628931	11
CC	GO:0030315	T-tubule	0.0362748	0.00625355	11
MF	GO:0016835	carbon-oxygen lyase activity	0.0491045	0.00580046	10
BP	GO:1905606	regulation of presynapse assembly	0.000235098	0.00571755	10
BP	GO:0071709	membrane assembly	0.000513145	0.00571755	10
BP	GO:0099174	regulation of presynapse organization	0.000651468	0.00571755	10
BP	GO:1900087	positive regulation of G1/S transition of mitotic cell cycle	0.00102072	0.00571755	10
BP	GO:0003298	physiological muscle hypertrophy	0.00154567	0.00571755	10
BP	GO:0003301	physiological cardiac muscle hypertrophy	0.00154567	0.00571755	10
BP	GO:0061049	cell growth involved in cardiac muscle cell development	0.00154567	0.00571755	10
BP	GO:1901031	regulation of response to reactive oxygen species	0.00227063	0.00571755	10
BP	GO:0010464	regulation of mesenchymal cell proliferation	0.00324619	0.00571755	10
BP	GO:2001038	regulation of cellular response to drug	0.00324619	0.00571755	10
BP	GO:0045907	positive regulation of vasoconstriction	0.00452864	0.00571755	10
BP	GO:0061001	regulation of dendritic spine morphogenesis	0.00826334	0.00571755	10
BP	GO:0035176	social behavior	0.0108489	0.00571755	10
BP	GO:0051703	intraspecies interaction between organisms	0.0140053	0.00571755	10
BP	GO:0042551	neuron maturation	0.0178019	0.00571755	10
BP	GO:0046847	filopodium assembly	0.0248448	0.00571755	10
BP	GO:0060038	cardiac muscle cell proliferation	0.0305316	0.00571755	10
CC	GO:0048787	presynaptic active zone membrane	0.00369739	0.00568505	10
CC	GO:0032421	stereocilium bundle	0.0359109	0.00568505	10
MF	GO:0042054	histone methyltransferase activity	0.0443168	0.00522042	9
BP	GO:0042181	ketone biosynthetic process	0.00904254	0.0051458	9
BP	GO:1900077	negative regulation of cellular response to insulin stimulus	0.00904254	0.0051458	9
BP	GO:0051489	regulation of filopodium assembly	0.0139035	0.0051458	9
BP	GO:0007157	heterophilic cell-cell adhesion via plasma membrane cell adhesion molecules	0.015888	0.0051458	9
BP	GO:0051590	positive regulation of neurotransmitter transport	0.0204672	0.0051458	9
BP	GO:0045777	positive regulation of blood pressure	0.0290117	0.0051458	9
BP	GO:0003044	regulation of systemic arterial blood pressure mediated by a chemical signal	0.0323438	0.0051458	9
BP	GO:0030166	proteoglycan biosynthetic process	0.0359317	0.0051458	9
BP	GO:0048260	positive regulation of receptor-mediated endocytosis	0.0439045	0.0051458	9
BP	GO:0061337	cardiac conduction	0.0483022	0.0051458	9
CC	GO:0045171	intercellular bridge	0.0469243	0.00511654	9
MF	GO:0042169	SH2 domain binding	0.0134227	0.00464037	8
BP	GO:0061003	positive regulation of dendritic spine morphogenesis	0.00116682	0.00457404	8
BP	GO:1903205	regulation of hydrogen peroxide-induced cell death	0.00466978	0.00457404	8
BP	GO:0099068	postsynapse assembly	0.00567081	0.00457404	8
BP	GO:0002053	positive regulation of mesenchymal cell proliferation	0.00966275	0.00457404	8
BP	GO:0033144	negative regulation of intracellular steroid hormone receptor signaling pathway	0.00966275	0.00457404	8
BP	GO:0036474	cell death in response to hydrogen peroxide	0.00966275	0.00457404	8
BP	GO:0051205	protein insertion into membrane	0.00966275	0.00457404	8
BP	GO:0086065	cell communication involved in cardiac conduction	0.00966275	0.00457404	8
BP	GO:0016339	calcium-dependent cell-cell adhesion via plasma membrane cell adhesion molecules	0.0132914	0.00457404	8
BP	GO:0046627	negative regulation of insulin receptor signaling pathway	0.0154384	0.00457404	8
BP	GO:0031057	negative regulation of histone modification	0.0233728	0.00457404	8
BP	GO:2001025	positive regulation of response to drug	0.0233728	0.00457404	8
BP	GO:0019228	neuronal action potential	0.0300309	0.00457404	8
BP	GO:0050974	detection of mechanical stimulus involved in sensory perception	0.0300309	0.00457404	8
BP	GO:0070527	platelet aggregation	0.0300309	0.00457404	8
BP	GO:0001941	postsynaptic membrane organization	0.0378863	0.00457404	8
BP	GO:0048010	vascular endothelial growth factor receptor signaling pathway	0.042286	0.00457404	8
MF	GO:0043394	proteoglycan binding	0.0305561	0.00406032	7
BP	GO:0003084	positive regulation of systemic arterial blood pressure	0.00149295	0.00400229	7
BP	GO:0031061	negative regulation of histone methylation	0.00261583	0.00400229	7
BP	GO:0001956	positive regulation of neurotransmitter secretion	0.00337637	0.00400229	7
BP	GO:0006817	phosphate ion transport	0.00429431	0.00400229	7
BP	GO:0002347	response to tumor cell	0.00538894	0.00400229	7
BP	GO:0002026	regulation of the force of heart contraction	0.0119287	0.00400229	7
BP	GO:0099560	synaptic membrane adhesion	0.0119287	0.00400229	7
BP	GO:0010574	regulation of vascular endothelial growth factor production	0.014202	0.00400229	7
BP	GO:0021884	forebrain neuron development	0.014202	0.00400229	7
BP	GO:0060977	coronary vasculature morphogenesis	0.014202	0.00400229	7
BP	GO:0021591	ventricular system development	0.0167683	0.00400229	7
BP	GO:0010573	vascular endothelial growth factor production	0.0196455	0.00400229	7
BP	GO:0051567	histone H3-K9 methylation	0.0228501	0.00400229	7
BP	GO:0021846	cell proliferation in forebrain	0.0263976	0.00400229	7
BP	GO:0045987	positive regulation of smooth muscle contraction	0.0263976	0.00400229	7
BP	GO:0043267	negative regulation of potassium ion transport	0.0345773	0.00400229	7
BP	GO:0030225	macrophage differentiation	0.0442811	0.00400229	7
BP	GO:0044331	cell-cell adhesion mediated by cadherin	0.0442811	0.00400229	7
BP	GO:0006953	acute-phase response	0.0497278	0.00400229	7
BP	GO:0010470	regulation of gastrulation	0.0497278	0.00400229	7
BP	GO:0086009	membrane repolarization	0.0497278	0.00400229	7
CC	GO:0098945	intrinsic component of presynaptic active zone membrane	0.0115943	0.00397953	7
CC	GO:0000152	nuclear ubiquitin ligase complex	0.0485191	0.00397953	7
CC	GO:0005720	nuclear heterochromatin	0.0485191	0.00397953	7
MF	GO:0042975	peroxisome proliferator activated receptor binding	0.00594748	0.00348028	6
MF	GO:0033612	receptor serine/threonine kinase binding	0.025081	0.00348028	6
MF	GO:0050681	androgen receptor binding	0.0343297	0.00348028	6
BP	GO:0010575	positive regulation of vascular endothelial growth factor production	0.0144686	0.00343053	6
BP	GO:0046426	negative regulation of receptor signaling pathway via JAK-STAT	0.0144686	0.00343053	6
BP	GO:0060004	reflex	0.0144686	0.00343053	6
BP	GO:0045761	regulation of adenylate cyclase activity	0.0175209	0.00343053	6
BP	GO:0051570	regulation of histone H3-K9 methylation	0.0175209	0.00343053	6
BP	GO:0098901	regulation of cardiac muscle cell action potential	0.0175209	0.00343053	6
BP	GO:1904893	negative regulation of receptor signaling pathway via STAT	0.0175209	0.00343053	6
BP	GO:0003071	renal system process involved in regulation of systemic arterial blood pressure	0.0209871	0.00343053	6
BP	GO:0035987	endodermal cell differentiation	0.0209871	0.00343053	6
BP	GO:1901532	regulation of hematopoietic progenitor cell differentiation	0.0209871	0.00343053	6
BP	GO:0045822	negative regulation of heart contraction	0.0248891	0.00343053	6
BP	GO:0002092	positive regulation of receptor internalization	0.0292461	0.00343053	6
BP	GO:1990126	retrograde transport, endosome to plasma membrane	0.0292461	0.00343053	6
BP	GO:0034110	regulation of homotypic cell-cell adhesion	0.0393903	0.00343053	6
BP	GO:0086010	membrane depolarization during action potential	0.0393903	0.00343053	6
BP	GO:0051642	centrosome localization	0.045203	0.00343053	6
BP	GO:0060306	regulation of membrane repolarization	0.045203	0.00343053	6
BP	GO:0070286	axonemal dynein complex assembly	0.045203	0.00343053	6
CC	GO:0005721	pericentric heterochromatin	0.0115084	0.00341103	6
CC	GO:0030057	desmosome	0.0141087	0.00341103	6
MF	GO:0045295	gamma-catenin binding	0.00582524	0.00290023	5
MF	GO:0005149	interleukin-1 receptor binding	0.0134831	0.00290023	5
MF	GO:0008483	transaminase activity	0.0314351	0.00290023	5
MF	GO:0016408	C-acyltransferase activity	0.0314351	0.00290023	5
MF	GO:0005355	glucose transmembrane transporter activity	0.0375037	0.00290023	5
MF	GO:0015149	hexose transmembrane transporter activity	0.0375037	0.00290023	5
BP	GO:0045762	positive regulation of adenylate cyclase activity	0.000689554	0.00285878	5
BP	GO:0019321	pentose metabolic process	0.00285057	0.00285878	5
BP	GO:0055057	neuroblast division	0.00784304	0.00285878	5
BP	GO:0099638	endosome to plasma membrane protein transport	0.00784304	0.00285878	5
BP	GO:0048368	lateral mesoderm development	0.0103639	0.00285878	5
BP	GO:0086012	membrane depolarization during cardiac muscle cell action potential	0.0103639	0.00285878	5
BP	GO:0006851	mitochondrial calcium ion transmembrane transport	0.0133875	0.00285878	5
BP	GO:0010566	regulation of ketone biosynthetic process	0.0133875	0.00285878	5
BP	GO:1903209	positive regulation of oxidative stress-induced cell death	0.0133875	0.00285878	5
BP	GO:0031281	positive regulation of cyclase activity	0.0169532	0.00285878	5
BP	GO:0045956	positive regulation of calcium ion-dependent exocytosis	0.0169532	0.00285878	5
BP	GO:0007035	vacuolar acidification	0.0210958	0.00285878	5
BP	GO:0016973	poly(A)+ mRNA export from nucleus	0.0210958	0.00285878	5
BP	GO:0048557	embryonic digestive tract morphogenesis	0.0210958	0.00285878	5
BP	GO:0050966	detection of mechanical stimulus involved in sensory perception of pain	0.0210958	0.00285878	5
BP	GO:0051349	positive regulation of lyase activity	0.0210958	0.00285878	5
BP	GO:1900409	positive regulation of cellular response to oxidative stress	0.0210958	0.00285878	5
BP	GO:0001976	nervous system process involved in regulation of systemic arterial blood pressure	0.0258455	0.00285878	5
BP	GO:0043984	histone H4-K16 acetylation	0.0258455	0.00285878	5
BP	GO:0140058	neuron projection arborization	0.0258455	0.00285878	5
BP	GO:0007063	regulation of sister chromatid cohesion	0.031227	0.00285878	5
BP	GO:2000010	positive regulation of protein localization to cell surface	0.031227	0.00285878	5
BP	GO:0048333	mesodermal cell differentiation	0.0372598	0.00285878	5
BP	GO:0099149	regulation of postsynaptic neurotransmitter receptor internalization	0.0372598	0.00285878	5
BP	GO:1902884	positive regulation of response to oxidative stress	0.0372598	0.00285878	5
BP	GO:0002418	immune response to tumor cell	0.0439581	0.00285878	5
CC	GO:0030014	CCR4-NOT complex	0.0130928	0.00284252	5
CC	GO:0032433	filopodium tip	0.0130928	0.00284252	5
CC	GO:0099144	anchored component of synaptic membrane	0.0130928	0.00284252	5
CC	GO:0034364	high-density lipoprotein particle	0.0305853	0.00284252	5
MF	GO:0005388	calcium transmembrane transporter activity, phosphorylative mechanism	0.00974055	0.00232019	4
MF	GO:0008097	5S rRNA binding	0.0184579	0.00232019	4
MF	GO:0017136	NAD-dependent histone deacetylase activity	0.0308474	0.00232019	4
MF	GO:0035613	RNA stem-loop binding	0.0308474	0.00232019	4
MF	GO:0050811	GABA receptor binding	0.0308474	0.00232019	4
MF	GO:0004697	protein kinase C activity	0.0384963	0.00232019	4
MF	GO:0015271	outward rectifier potassium channel activity	0.0384963	0.00232019	4
MF	GO:0034979	NAD-dependent protein deacetylase activity	0.0384963	0.00232019	4
BP	GO:0035739	CD4-positive, alpha-beta T cell proliferation	0.00968076	0.00228702	4
BP	GO:0036444	calcium import into the mitochondrion	0.00968076	0.00228702	4
BP	GO:0060013	righting reflex	0.00968076	0.00228702	4
BP	GO:0097104	postsynaptic membrane assembly	0.00968076	0.00228702	4
BP	GO:1901660	calcium ion export	0.00968076	0.00228702	4
BP	GO:1902514	regulation of calcium ion transmembrane transport via high voltage-gated calcium channel	0.00968076	0.00228702	4
BP	GO:2000561	regulation of CD4-positive, alpha-beta T cell proliferation	0.00968076	0.00228702	4
BP	GO:0021859	pyramidal neuron differentiation	0.0135802	0.00228702	4
BP	GO:0036295	cellular response to increased oxygen levels	0.0135802	0.00228702	4
BP	GO:0045161	neuronal ion channel clustering	0.0135802	0.00228702	4
BP	GO:0060502	epithelial cell proliferation involved in lung morphogenesis	0.0135802	0.00228702	4
BP	GO:0061577	calcium ion transmembrane transport via high voltage-gated calcium channel	0.0135802	0.00228702	4
BP	GO:0072376	protein activation cascade	0.0135802	0.00228702	4
BP	GO:1900112	regulation of histone H3-K9 trimethylation	0.0135802	0.00228702	4
BP	GO:2001040	positive regulation of cellular response to drug	0.0135802	0.00228702	4
BP	GO:0010359	regulation of anion channel activity	0.0183489	0.00228702	4
BP	GO:0033147	negative regulation of intracellular estrogen receptor signaling pathway	0.0183489	0.00228702	4
BP	GO:0036296	response to increased oxygen levels	0.0183489	0.00228702	4
BP	GO:0046642	negative regulation of alpha-beta T cell proliferation	0.0183489	0.00228702	4
BP	GO:0051573	negative regulation of histone H3-K9 methylation	0.0183489	0.00228702	4
BP	GO:0035970	peptidyl-threonine dephosphorylation	0.0240349	0.00228702	4
BP	GO:0045651	positive regulation of macrophage differentiation	0.0240349	0.00228702	4
BP	GO:0060736	prostate gland growth	0.0240349	0.00228702	4
BP	GO:0086069	bundle of His cell to Purkinje myocyte communication	0.0240349	0.00228702	4
BP	GO:0043249	erythrocyte maturation	0.0306723	0.00228702	4
BP	GO:0050930	induction of positive chemotaxis	0.0306723	0.00228702	4
BP	GO:0061000	negative regulation of dendritic spine development	0.0306723	0.00228702	4
BP	GO:0070932	histone H3 deacetylation	0.0306723	0.00228702	4
BP	GO:0007512	adult heart development	0.0382821	0.00228702	4
BP	GO:0032252	secretory granule localization	0.0382821	0.00228702	4
BP	GO:0060979	vasculogenesis involved in coronary vascular morphogenesis	0.0382821	0.00228702	4
BP	GO:0098703	calcium ion import across plasma membrane	0.0382821	0.00228702	4
BP	GO:0002836	positive regulation of response to tumor cell	0.0468723	0.00228702	4
BP	GO:0002839	positive regulation of immune response to tumor cell	0.0468723	0.00228702	4
BP	GO:0006744	ubiquinone biosynthetic process	0.0468723	0.00228702	4
BP	GO:0007288	sperm axoneme assembly	0.0468723	0.00228702	4
BP	GO:0014051	gamma-aminobutyric acid secretion	0.0468723	0.00228702	4
BP	GO:0032516	positive regulation of phosphoprotein phosphatase activity	0.0468723	0.00228702	4
BP	GO:0035020	regulation of Rac protein signal transduction	0.0468723	0.00228702	4
BP	GO:0036124	histone H3-K9 trimethylation	0.0468723	0.00228702	4
BP	GO:0043652	engulfment of apoptotic cell	0.0468723	0.00228702	4
BP	GO:0071625	vocalization behavior	0.0468723	0.00228702	4
BP	GO:1901663	quinone biosynthetic process	0.0468723	0.00228702	4
BP	GO:1902656	calcium ion import into cytosol	0.0468723	0.00228702	4
CC	GO:0060091	kinocilium	0.00949636	0.00227402	4
CC	GO:0097732	9+2 non-motile cilium	0.00949636	0.00227402	4
CC	GO:0099026	anchored component of presynaptic membrane	0.0133264	0.00227402	4
CC	GO:0005671	Ada2/Gcn5/Ada3 transcription activator complex	0.0236029	0.00227402	4
CC	GO:0005940	septin ring	0.0236029	0.00227402	4
CC	GO:0031105	septin complex	0.0236029	0.00227402	4
CC	GO:0032156	septin cytoskeleton	0.0376211	0.00227402	4
MF	GO:0008190	eukaryotic initiation factor 4E binding	0.0441104	0.00174014	3
MF	GO:0051864	histone demethylase activity (H3-K36 specific)	0.0441104	0.00174014	3
BP	GO:0043201	response to leucine	0.0439133	0.00171527	3
BP	GO:0043301	negative regulation of leukocyte degranulation	0.0439133	0.00171527	3
BP	GO:0071233	cellular response to leucine	0.0439133	0.00171527	3
BP	GO:0071600	otic vesicle morphogenesis	0.0439133	0.00171527	3
BP	GO:0098597	observational learning	0.0439133	0.00171527	3
BP	GO:0150105	protein localization to cell-cell junction	0.0439133	0.00171527	3
BP	GO:1902036	regulation of hematopoietic stem cell differentiation	0.0439133	0.00171527	3
BP	GO:1902415	regulation of mRNA binding	0.0439133	0.00171527	3
BP	GO:2000302	positive regulation of synaptic vesicle exocytosis	0.0439133	0.00171527	3
BP	GO:2000807	regulation of synaptic vesicle clustering	0.0439133	0.00171527	3
CC	GO:0031010	ISWI-type complex	0.0433044	0.00170551	3

## Sheet: Table S11
Table S11. Genes with top 5% XP-CLR score in classical inbred mice strains as compared to wild and wild-derived inbred mice.
Number	Ensembl ID	Gene name
1	ENSMUSG00000000003	Pbsn
2	ENSMUSG00000000028	Cdc45
3	ENSMUSG00000000049	Apoh
4	ENSMUSG00000000127	Fer
5	ENSMUSG00000000157	Itgb2l
6	ENSMUSG00000000159	Igsf5
7	ENSMUSG00000000216	Scnn1g
8	ENSMUSG00000000223	Drp2
9	ENSMUSG00000000266	Mid2
10	ENSMUSG00000000296	Tpd52l1
11	ENSMUSG00000000305	Cdh4
12	ENSMUSG00000000325	Arvcf
13	ENSMUSG00000000402	Egfl6
14	ENSMUSG00000000631	Myo18a
15	ENSMUSG00000000708	Kat2b
16	ENSMUSG00000000724	Cryba1
17	ENSMUSG00000000730	Dnmt3l
18	ENSMUSG00000000731	Aire
19	ENSMUSG00000000732	Icosl
20	ENSMUSG00000000753	Serpinf1
21	ENSMUSG00000000884	Gnb1l
22	ENSMUSG00000000889	Dbh
23	ENSMUSG00000001014	Icam4
24	ENSMUSG00000001027	Scn4a
25	ENSMUSG00000001076	C1ql4
26	ENSMUSG00000001095	Slc13a2
27	ENSMUSG00000001100	Poldip2
28	ENSMUSG00000001103	Sebox
29	ENSMUSG00000001105	Ift20
30	ENSMUSG00000001119	Col6a1
31	ENSMUSG00000001120	Pcbp3
32	ENSMUSG00000001138	Cnnm3
33	ENSMUSG00000001150	Mcm3ap
34	ENSMUSG00000001151	Pcnt
35	ENSMUSG00000001175	Calm1
36	ENSMUSG00000001211	Agpat3
37	ENSMUSG00000001225	Slc26a3
38	ENSMUSG00000001227	Sema6b
39	ENSMUSG00000001228	Uhrf1
40	ENSMUSG00000001229	Dpp9
41	ENSMUSG00000001313	Rnd2
42	ENSMUSG00000001323	Srr
43	ENSMUSG00000001415	Smg5
44	ENSMUSG00000001416	Cct3
45	ENSMUSG00000001417	Rhbg
46	ENSMUSG00000001418	0610031J06Rik
47	ENSMUSG00000001420	Tmem79
48	ENSMUSG00000001424	Snd1
49	ENSMUSG00000001435	Col18a1
50	ENSMUSG00000001494	Sost
51	ENSMUSG00000001661	Hoxc6
52	ENSMUSG00000001739	Cldn15
53	ENSMUSG00000001774	Chordc1
54	ENSMUSG00000001855	Nup214
55	ENSMUSG00000001865	Cpa3
56	ENSMUSG00000001983	Taco1
57	ENSMUSG00000002006	Pdzd4
58	ENSMUSG00000002020	Ltbp2
59	ENSMUSG00000002057	Foxn1
60	ENSMUSG00000002107	Celf2
61	ENSMUSG00000002274	Metrn
62	ENSMUSG00000002279	Lmf1
63	ENSMUSG00000002280	Narfl
64	ENSMUSG00000002320	Tm9sf1
65	ENSMUSG00000002326	Gmpr2
66	ENSMUSG00000002329	Mdp1
67	ENSMUSG00000002332	Dhrs1
68	ENSMUSG00000002365	Snx9
69	ENSMUSG00000002379	Ndufa11
70	ENSMUSG00000002489	Tiam1
71	ENSMUSG00000002550	Uck1
72	ENSMUSG00000002565	Scin
73	ENSMUSG00000002602	Axl
74	ENSMUSG00000002603	Tgfb1
75	ENSMUSG00000002608	Ccdc97
76	ENSMUSG00000002732	Fkbp7
77	ENSMUSG00000002733	Plekha3
78	ENSMUSG00000002748	Baz1b
79	ENSMUSG00000002844	Adprh
80	ENSMUSG00000002847	Pla1a
81	ENSMUSG00000002897	Il17ra
82	ENSMUSG00000002900	Lamb1
83	ENSMUSG00000002944	Cd36
84	ENSMUSG00000002957	Ap2a2
85	ENSMUSG00000003070	Efna2
86	ENSMUSG00000003135	Cnot11
87	ENSMUSG00000003153	Slc2a3
88	ENSMUSG00000003154	Foxj2
89	ENSMUSG00000003166	Dgcr2
90	ENSMUSG00000003199	Mpnd
91	ENSMUSG00000003200	Sh3gl1
92	ENSMUSG00000003208	Ccdc94
93	ENSMUSG00000003227	Edar
94	ENSMUSG00000003279	Dlgap1
95	ENSMUSG00000003308	Keap1
96	ENSMUSG00000003352	Cacnb3
97	ENSMUSG00000003354	Ccdc65
98	ENSMUSG00000003355	Fkbp11
99	ENSMUSG00000003378	Grik5
100	ENSMUSG00000003379	Cd79a
101	ENSMUSG00000003418	St8sia6
102	ENSMUSG00000003476	Crhr2
103	ENSMUSG00000003518	Dusp3
104	ENSMUSG00000003526	Prodh
105	ENSMUSG00000003527	Dgcr14
106	ENSMUSG00000003528	Slc25a1
107	ENSMUSG00000003531	Dgcr6
108	ENSMUSG00000003617	Cp
109	ENSMUSG00000003657	Calb2
110	ENSMUSG00000003746	Man1a
111	ENSMUSG00000003752	Itpkc
112	ENSMUSG00000003762	Adck4
113	ENSMUSG00000003847	Nfat5
114	ENSMUSG00000003848	Nob1
115	ENSMUSG00000003849	Nqo1
116	ENSMUSG00000004069	Dnaja3
117	ENSMUSG00000004105	Angptl2
118	ENSMUSG00000004207	Psap
119	ENSMUSG00000004233	Wars2
120	ENSMUSG00000004263	Atn1
121	ENSMUSG00000004264	Phb2
122	ENSMUSG00000004266	Ptpn6
123	ENSMUSG00000004267	Eno2
124	ENSMUSG00000004268	Emg1
125	ENSMUSG00000004270	Lpcat3
126	ENSMUSG00000004285	Atp6v1f
127	ENSMUSG00000004317	Clcn5
128	ENSMUSG00000004366	Sst
129	ENSMUSG00000004383	Large
130	ENSMUSG00000004415	Col26a1
131	ENSMUSG00000004451	Ralb
132	ENSMUSG00000004460	Dnajb11
133	ENSMUSG00000004535	Tax1bp1
134	ENSMUSG00000004633	Chn2
135	ENSMUSG00000004637	Wwox
136	ENSMUSG00000004651	Tyr
137	ENSMUSG00000004654	Ghrhr
138	ENSMUSG00000004655	Aqp1
139	ENSMUSG00000004698	Hdac9
140	ENSMUSG00000004788	Eif2b2
141	ENSMUSG00000004789	Dlst
142	ENSMUSG00000004791	Pgf
143	ENSMUSG00000004846	Plod3
144	ENSMUSG00000004931	Apba3
145	ENSMUSG00000004933	Matk
146	ENSMUSG00000004937	Sgta
147	ENSMUSG00000004952	Rasa4
148	ENSMUSG00000005054	Cstb
149	ENSMUSG00000005220	Corin
150	ENSMUSG00000005225	Plekha8
151	ENSMUSG00000005262	Ufd1l
152	ENSMUSG00000005268	Prlr
153	ENSMUSG00000005320	Fgfr4
154	ENSMUSG00000005354	Txn2
155	ENSMUSG00000005360	Slc1a3
156	ENSMUSG00000005373	Mlxipl
157	ENSMUSG00000005374	Tbl2
158	ENSMUSG00000005503	Evx1
159	ENSMUSG00000005583	Mef2c
160	ENSMUSG00000005732	Ranbp1
161	ENSMUSG00000005800	Mmp8
162	ENSMUSG00000005824	Tnfsf14
163	ENSMUSG00000005864	Cnga2
164	ENSMUSG00000005873	Reep5
165	ENSMUSG00000005899	Smpd4
166	ENSMUSG00000005958	Ephb3
167	ENSMUSG00000006019	Dhx34
168	ENSMUSG00000006127	Inpp5k
169	ENSMUSG00000006134	Crkl
170	ENSMUSG00000006143	Upk3bl
171	ENSMUSG00000006154	Eps8l1
172	ENSMUSG00000006204	5430419D17Rik
173	ENSMUSG00000006205	Htra1
174	ENSMUSG00000006342	Susd2
175	ENSMUSG00000006344	Ggt5
176	ENSMUSG00000006345	Ggt1
177	ENSMUSG00000006423	C330007P06Rik
178	ENSMUSG00000006469	Slc34a3
179	ENSMUSG00000006471	Ndor1
180	ENSMUSG00000006476	Nsmf
181	ENSMUSG00000006527	Sfmbt1
182	ENSMUSG00000006574	Slc4a1
183	ENSMUSG00000006575	Rundc3a
184	ENSMUSG00000006678	Pola1
185	ENSMUSG00000006764	Tph2
186	ENSMUSG00000006784	Ttc25
187	ENSMUSG00000006958	Chrd
188	ENSMUSG00000007207	Stx1a
189	ENSMUSG00000007457	2310003L06Rik
190	ENSMUSG00000007476	Lrrc8a
191	ENSMUSG00000007589	Tinf2
192	ENSMUSG00000007591	Tssk4
193	ENSMUSG00000007603	Dus3l
194	ENSMUSG00000007613	Tgfbr1
195	ENSMUSG00000007817	Zmiz1
196	ENSMUSG00000007867	Ift43
197	ENSMUSG00000007907	Cabs1
198	ENSMUSG00000007908	Hmgcll1
199	ENSMUSG00000007989	Fzd3
200	ENSMUSG00000008035	Mid1ip1
201	ENSMUSG00000008136	Fhl2
202	ENSMUSG00000008393	Carhsp1
203	ENSMUSG00000008435	Rdh13
204	ENSMUSG00000008496	Pou2f2
205	ENSMUSG00000008575	Nfib
206	ENSMUSG00000008690	Ncaph2
207	ENSMUSG00000008822	Acyp1
208	ENSMUSG00000008845	Cd163
209	ENSMUSG00000008932	Slc1a7
210	ENSMUSG00000009030	Pdcl
211	ENSMUSG00000009093	Gstt4
212	ENSMUSG00000009097	Tbx1
213	ENSMUSG00000009114	2610028H24Rik
214	ENSMUSG00000009185	Ccl8
215	ENSMUSG00000009292	Trpm2
216	ENSMUSG00000009535	Rnmt
217	ENSMUSG00000009566	Fpgs
218	ENSMUSG00000009575	Cbx5
219	ENSMUSG00000009614	Sardh
220	ENSMUSG00000009621	Vav2
221	ENSMUSG00000009646	Pla2g12b
222	ENSMUSG00000009647	Mcu
223	ENSMUSG00000009654	Oit3
224	ENSMUSG00000009681	Bcr
225	ENSMUSG00000009741	Ubp1
226	ENSMUSG00000009905	Kdsr
227	ENSMUSG00000010205	Raver1
228	ENSMUSG00000010358	Ifi35
229	ENSMUSG00000010376	Nedd8
230	ENSMUSG00000010461	Eya4
231	ENSMUSG00000010538	Tsacc
232	ENSMUSG00000010609	Psen2
233	ENSMUSG00000010660	Plcd1
234	ENSMUSG00000010721	Lmbr1
235	ENSMUSG00000010830	Kdelr3
236	ENSMUSG00000011008	Mcoln2
237	ENSMUSG00000011154	1700026D08Rik
238	ENSMUSG00000011256	Adam19
239	ENSMUSG00000011349	Dmrtc2
240	ENSMUSG00000011350	Gm5893
241	ENSMUSG00000011589	Fsd1
242	ENSMUSG00000012017	Scarf2
243	ENSMUSG00000012042	4930579F01Rik
244	ENSMUSG00000012114	Med15
245	ENSMUSG00000012396	Nanog
246	ENSMUSG00000012443	Kif11
247	ENSMUSG00000012535	Tnpo3
248	ENSMUSG00000012609	Ttll5
249	ENSMUSG00000012819	Cdh23
250	ENSMUSG00000013076	Amotl1
251	ENSMUSG00000013539	Tango2
252	ENSMUSG00000013562	4833413E03Rik
253	ENSMUSG00000013662	Atad1
254	ENSMUSG00000013833	Med16
255	ENSMUSG00000014030	Pax5
256	ENSMUSG00000014074	Rnf168
257	ENSMUSG00000014198	Zfp385c
258	ENSMUSG00000014301	Pam16
259	ENSMUSG00000014303	Glis2
260	ENSMUSG00000014329	Bicc1
261	ENSMUSG00000014453	Blk
262	ENSMUSG00000014592	Camta1
263	ENSMUSG00000014602	Kif1a
264	ENSMUSG00000014633	Cmc2
265	ENSMUSG00000014763	Fam120b
266	ENSMUSG00000014776	Nol3
267	ENSMUSG00000014782	Plekhg4
268	ENSMUSG00000014786	Slc9a5
269	ENSMUSG00000014837	4931428F04Rik
270	ENSMUSG00000014852	Adamts13
271	ENSMUSG00000014859	E2f4
272	ENSMUSG00000014959	Gorasp2
273	ENSMUSG00000015214	Mtmr1
274	ENSMUSG00000015335	Zdhhc12
275	ENSMUSG00000015337	Endog
276	ENSMUSG00000015396	Cd83
277	ENSMUSG00000015846	Rxra
278	ENSMUSG00000015968	Cacna1d
279	ENSMUSG00000016150	Tenm1
280	ENSMUSG00000016308	Ube2a
281	ENSMUSG00000016409	Nkap
282	ENSMUSG00000016427	Ndufa1
283	ENSMUSG00000016498	Pdcd1lg2
284	ENSMUSG00000016524	Il19
285	ENSMUSG00000016528	Mapkapk2
286	ENSMUSG00000016529	Il10
287	ENSMUSG00000016534	Lamp2
288	ENSMUSG00000016552	Foxred2
289	ENSMUSG00000016554	Eif3d
290	ENSMUSG00000016664	Pacsin2
291	ENSMUSG00000016758	Bik
292	ENSMUSG00000016942	Tmprss6
293	ENSMUSG00000017057	Il13ra1
294	ENSMUSG00000017132	Cyth1
295	ENSMUSG00000017146	Brca1
296	ENSMUSG00000017165	Gast
297	ENSMUSG00000017210	Med24
298	ENSMUSG00000017344	Vtn
299	ENSMUSG00000017466	Timp2
300	ENSMUSG00000017550	Atad5
301	ENSMUSG00000017615	Tnfaip1
302	ENSMUSG00000017677	Wsb1
303	ENSMUSG00000017686	Rhot1
304	ENSMUSG00000017688	Hnf4g
305	ENSMUSG00000017713	Tha1
306	ENSMUSG00000017716	Birc5
307	ENSMUSG00000017718	Afmid
308	ENSMUSG00000017747	Ghdc
309	ENSMUSG00000017774	Myo1c
310	ENSMUSG00000017817	Jph2
311	ENSMUSG00000017943	Gdap1l1
312	ENSMUSG00000017950	Hnf4a
313	ENSMUSG00000017978	Cadps2
314	ENSMUSG00000018209	Stk4
315	ENSMUSG00000018334	Ksr1
316	ENSMUSG00000018433	Nol11
317	ENSMUSG00000018656	Fam115e
318	ENSMUSG00000018677	Slc25a39
319	ENSMUSG00000018796	Acsl1
320	ENSMUSG00000018809	Smyd4
321	ENSMUSG00000018820	Zfyve27
322	ENSMUSG00000018822	Sfrp5
323	ENSMUSG00000018965	Ywhah
324	ENSMUSG00000019054	Fis1
325	ENSMUSG00000019146	Cacng2
326	ENSMUSG00000019235	Rps6kl1
327	ENSMUSG00000019254	Ppp1r12c
328	ENSMUSG00000019302	Atp6v0a1
329	ENSMUSG00000019528	Gyg
330	ENSMUSG00000019564	Arid3a
331	ENSMUSG00000019579	D17Wsu104e
332	ENSMUSG00000019715	Gle1
333	ENSMUSG00000019777	Hdac2
334	ENSMUSG00000019779	Frk
335	ENSMUSG00000019785	Clvs2
336	ENSMUSG00000019787	Trdn
337	ENSMUSG00000019818	Cd164
338	ENSMUSG00000019820	Utrn
339	ENSMUSG00000019831	Wasf1
340	ENSMUSG00000019838	Slc16a10
341	ENSMUSG00000019841	Rev3l
342	ENSMUSG00000019843	Fyn
343	ENSMUSG00000019845	Tube1
344	ENSMUSG00000019846	Lama4
345	ENSMUSG00000019848	Popdc3
346	ENSMUSG00000019849	Prep
347	ENSMUSG00000019856	Fam184a
348	ENSMUSG00000019857	Asf1a
349	ENSMUSG00000019864	Rtn4ip1
350	ENSMUSG00000019866	Aim1
351	ENSMUSG00000019876	Pkib
352	ENSMUSG00000019877	Serinc1
353	ENSMUSG00000019878	Hsf2
354	ENSMUSG00000019883	Echdc1
355	ENSMUSG00000019888	Mgat4c
356	ENSMUSG00000019889	Ptprk
357	ENSMUSG00000019899	Lama2
358	ENSMUSG00000019905	Gprc6a
359	ENSMUSG00000019906	Lin7a
360	ENSMUSG00000019916	P4ha1
361	ENSMUSG00000019917	44449
362	ENSMUSG00000019920	Lims1
363	ENSMUSG00000019923	Zwint
364	ENSMUSG00000019927	Ube2d1
365	ENSMUSG00000019933	2310015B20Rik
366	ENSMUSG00000019942	Cdk1
367	ENSMUSG00000019943	Atp2b1
368	ENSMUSG00000019944	Rhobtb1
369	ENSMUSG00000019945	1700040L02Rik
370	ENSMUSG00000019952	Poc1b
371	ENSMUSG00000019969	Psen1
372	ENSMUSG00000019990	Pde7b
373	ENSMUSG00000020003	Pex7
374	ENSMUSG00000020032	Nuak1
375	ENSMUSG00000020069	Hnrnph3
376	ENSMUSG00000020070	Rufy2
377	ENSMUSG00000020099	Unc5b
378	ENSMUSG00000020100	Slc29a3
379	ENSMUSG00000020101	4632428N05Rik
380	ENSMUSG00000020107	Anapc16
381	ENSMUSG00000020108	Ddit4
382	ENSMUSG00000020109	Dnajb12
383	ENSMUSG00000020111	Micu1
384	ENSMUSG00000020125	Elane
385	ENSMUSG00000020130	Tbc1d15
386	ENSMUSG00000020132	Rab21
387	ENSMUSG00000020137	Thap2
388	ENSMUSG00000020140	Lgr5
389	ENSMUSG00000020151	Ptprr
390	ENSMUSG00000020156	Mum1
391	ENSMUSG00000020164	1700058G18Rik
392	ENSMUSG00000020166	Cnot2
393	ENSMUSG00000020169	Best3
394	ENSMUSG00000020170	Frs2
395	ENSMUSG00000020178	Adora2a
396	ENSMUSG00000020181	Nav3
397	ENSMUSG00000020183	Cpm
398	ENSMUSG00000020185	E2f7
399	ENSMUSG00000020193	Zpbp
400	ENSMUSG00000020196	Cabin1
401	ENSMUSG00000020211	Sf3a2
402	ENSMUSG00000020214	Glipr1l2
403	ENSMUSG00000020216	Jsrp1
404	ENSMUSG00000020219	Timm13
405	ENSMUSG00000020226	Slc5a4b
406	ENSMUSG00000020229	Slc5a4a
407	ENSMUSG00000020231	Dip2a
408	ENSMUSG00000020232	Hmg20b
409	ENSMUSG00000020241	Col6a2
410	ENSMUSG00000020260	Pofut2
411	ENSMUSG00000020262	Adarb1
412	ENSMUSG00000020273	Papolg
413	ENSMUSG00000020277	Pfkl
414	ENSMUSG00000020284	1810043G02Rik
415	ENSMUSG00000020312	Shc2
416	ENSMUSG00000020340	Cyfip2
417	ENSMUSG00000020354	Sgcd
418	ENSMUSG00000020357	Flt4
419	ENSMUSG00000020362	Cnot6
420	ENSMUSG00000020363	Gfpt2
421	ENSMUSG00000020376	Rnf130
422	ENSMUSG00000020395	Itk
423	ENSMUSG00000020485	Supt4a
424	ENSMUSG00000020542	Myocd
425	ENSMUSG00000020576	Nbas
426	ENSMUSG00000020592	Sdc1
427	ENSMUSG00000020594	Pum2
428	ENSMUSG00000020634	Ubxn2a
429	ENSMUSG00000020640	Itsn2
430	ENSMUSG00000020642	Rnf144a
431	ENSMUSG00000020658	Efr3b
432	ENSMUSG00000020660	Pomc
433	ENSMUSG00000020664	Dld
434	ENSMUSG00000020677	Ddx52
435	ENSMUSG00000020701	Tmem132e
436	ENSMUSG00000020704	Asic2
437	ENSMUSG00000020707	Rnf135
438	ENSMUSG00000020708	Psmc5
439	ENSMUSG00000020712	Tcam1
440	ENSMUSG00000020752	Recql5
441	ENSMUSG00000020755	Sap30bp
442	ENSMUSG00000020758	Itgb4
443	ENSMUSG00000020847	Rph3al
444	ENSMUSG00000020850	Prpf8
445	ENSMUSG00000020903	Stx8
446	ENSMUSG00000020917	Acly
447	ENSMUSG00000020919	Stat5b
448	ENSMUSG00000020986	Sec23a
449	ENSMUSG00000021003	Galc
450	ENSMUSG00000021018	Polr2h
451	ENSMUSG00000021022	Ppp2r3c
452	ENSMUSG00000021023	1110008L16Rik
453	ENSMUSG00000021032	Ngb
454	ENSMUSG00000021065	Fut8
455	ENSMUSG00000021095	Gsc
456	ENSMUSG00000021130	Galnt16
457	ENSMUSG00000021133	4933426M11Rik
458	ENSMUSG00000021134	Srsf5
459	ENSMUSG00000021135	Slc10a1
460	ENSMUSG00000021136	Smoc1
461	ENSMUSG00000021140	Pcnx
462	ENSMUSG00000021198	Unc79
463	ENSMUSG00000021200	Asb2
464	ENSMUSG00000021209	Ppp4r4
465	ENSMUSG00000021213	Akr1c13
466	ENSMUSG00000021219	Rgs6
467	ENSMUSG00000021221	Dpf3
468	ENSMUSG00000021222	Dcaf4
469	ENSMUSG00000021234	Fam161b
470	ENSMUSG00000021235	Coq6
471	ENSMUSG00000021236	Entpd5
472	ENSMUSG00000021238	Aldh6a1
473	ENSMUSG00000021239	Vsx2
474	ENSMUSG00000021240	Abcd4
475	ENSMUSG00000021243	Fcf1
476	ENSMUSG00000021244	Ylpm1
477	ENSMUSG00000021245	Mlh3
478	ENSMUSG00000021248	Tmed10
479	ENSMUSG00000021252	0610007P14Rik
480	ENSMUSG00000021253	Tgfb3
481	ENSMUSG00000021254	Gpatch2l
482	ENSMUSG00000021255	Esrrb
483	ENSMUSG00000021273	Fdft1
484	ENSMUSG00000021348	Prl7d1
485	ENSMUSG00000021360	Gcnt2
486	ENSMUSG00000021361	Tmem14c
487	ENSMUSG00000021363	Mak
488	ENSMUSG00000021364	Elovl2
489	ENSMUSG00000021365	Nedd9
490	ENSMUSG00000021379	Id4
491	ENSMUSG00000021381	Barx1
492	ENSMUSG00000021392	Nol8
493	ENSMUSG00000021408	Ripk1
494	ENSMUSG00000021411	Pxdc1
495	ENSMUSG00000021553	Slc28a3
496	ENSMUSG00000021600	8030423J24Rik
497	ENSMUSG00000021606	Ndufs6
498	ENSMUSG00000021607	Mrpl36
499	ENSMUSG00000021608	Lpcat1
500	ENSMUSG00000021619	Atg10
501	ENSMUSG00000021629	Slc30a5
502	ENSMUSG00000021631	Mrps36-ps1
503	ENSMUSG00000021636	Marveld2
504	ENSMUSG00000021638	Ocln
505	ENSMUSG00000021646	Mccc2
506	ENSMUSG00000021782	Dlg5
507	ENSMUSG00000021866	Anxa11
508	ENSMUSG00000021868	Ppif
509	ENSMUSG00000021877	Arf4
510	ENSMUSG00000021879	Dnah12
511	ENSMUSG00000021886	Gpr65
512	ENSMUSG00000021895	Arhgef3
513	ENSMUSG00000021928	Ebpl
514	ENSMUSG00000021944	Gata4
515	ENSMUSG00000021947	Cryl1
516	ENSMUSG00000021953	Tdh
517	ENSMUSG00000021961	4930578I06Rik
518	ENSMUSG00000021981	Cab39l
519	ENSMUSG00000021982	Cdadc1
520	ENSMUSG00000021983	Atp8a2
521	ENSMUSG00000021991	Cacna2d3
522	ENSMUSG00000022032	Scara5
523	ENSMUSG00000022033	Pbk
524	ENSMUSG00000022035	Ccdc25
525	ENSMUSG00000022105	Rb1
526	ENSMUSG00000022218	Tgm1
527	ENSMUSG00000022227	Mcpt1
528	ENSMUSG00000022270	Fam134b
529	ENSMUSG00000022272	Myo10
530	ENSMUSG00000022286	Grhl2
531	ENSMUSG00000022288	4930447A16Rik
532	ENSMUSG00000022311	Csmd3
533	ENSMUSG00000022332	Khdrbs3
534	ENSMUSG00000022369	Mtbp
535	ENSMUSG00000022370	Mrpl13
536	ENSMUSG00000022371	Col14a1
537	ENSMUSG00000022372	Sla
538	ENSMUSG00000022375	Lrrc6
539	ENSMUSG00000022377	Asap1
540	ENSMUSG00000022378	Fam49b
541	ENSMUSG00000022401	Xpnpep3
542	ENSMUSG00000022412	Mief1
543	ENSMUSG00000022416	Cacna1i
544	ENSMUSG00000022439	Parvg
545	ENSMUSG00000022441	Efcab6
546	ENSMUSG00000022442	Ttll1
547	ENSMUSG00000022452	Smdt1
548	ENSMUSG00000022453	Naga
549	ENSMUSG00000022454	Nell2
550	ENSMUSG00000022455	Wbp2nl
551	ENSMUSG00000022463	Srebf2
552	ENSMUSG00000022485	Hoxc5
553	ENSMUSG00000022488	Nckap1l
554	ENSMUSG00000022489	Pde1b
555	ENSMUSG00000022491	Glycam1
556	ENSMUSG00000022508	Bcl6
557	ENSMUSG00000022510	Trp63
558	ENSMUSG00000022512	Cldn1
559	ENSMUSG00000022515	Anks3
560	ENSMUSG00000022521	Crebbp
561	ENSMUSG00000022523	Fgf12
562	ENSMUSG00000022536	Glyr1
563	ENSMUSG00000022538	Lsg1
564	ENSMUSG00000022540	Rogdi
565	ENSMUSG00000022542	44451
566	ENSMUSG00000022543	4930451G09Rik
567	ENSMUSG00000022556	Hsf1
568	ENSMUSG00000022557	Bop1
569	ENSMUSG00000022558	Mroh1
570	ENSMUSG00000022561	Gpaa1
571	ENSMUSG00000022562	Oplah
572	ENSMUSG00000022564	Grina
573	ENSMUSG00000022565	Plec
574	ENSMUSG00000022568	Scrib
575	ENSMUSG00000022613	Miox
576	ENSMUSG00000022614	Lmf2
577	ENSMUSG00000022615	Tymp
578	ENSMUSG00000022636	Alcam
579	ENSMUSG00000022637	Cblb
580	ENSMUSG00000022668	Gtpbp8
581	ENSMUSG00000022671	Mzt2
582	ENSMUSG00000022672	Prkdc
583	ENSMUSG00000022702	Hira
584	ENSMUSG00000022706	Mrpl40
585	ENSMUSG00000022711	Pmm2
586	ENSMUSG00000022718	Dgcr8
587	ENSMUSG00000022721	Trmt2a
588	ENSMUSG00000022738	Gsc2
589	ENSMUSG00000022750	Klhl22
590	ENSMUSG00000022756	Slc7a4
591	ENSMUSG00000022758	P2rx6
592	ENSMUSG00000022761	Lztr1
593	ENSMUSG00000022762	Ncam2
594	ENSMUSG00000022763	Aifm3
595	ENSMUSG00000022765	Snap29
596	ENSMUSG00000022771	Ppil2
597	ENSMUSG00000022773	Ypel1
598	ENSMUSG00000022779	Top3b
599	ENSMUSG00000022787	Wdr53
600	ENSMUSG00000022788	Fgd4
601	ENSMUSG00000022803	Popdc2
602	ENSMUSG00000022805	Maats1
603	ENSMUSG00000022807	Osbpl11
604	ENSMUSG00000022808	Snx4
605	ENSMUSG00000022809	Nr1i2
606	ENSMUSG00000022811	Zfp148
607	ENSMUSG00000022812	Gsk3b
608	ENSMUSG00000022814	Umps
609	ENSMUSG00000022816	Fstl1
610	ENSMUSG00000022817	Itgb5
611	ENSMUSG00000022820	Ndufb4
612	ENSMUSG00000022824	Muc13
613	ENSMUSG00000022829	Stxbp5l
614	ENSMUSG00000022836	Mylk
615	ENSMUSG00000022838	Eaf2
616	ENSMUSG00000022840	Adcy5
617	ENSMUSG00000022844	Pdia5
618	ENSMUSG00000022847	Thpo
619	ENSMUSG00000022855	Senp2
620	ENSMUSG00000022856	Tmem41a
621	ENSMUSG00000022861	Dgkg
622	ENSMUSG00000022864	D16Ertd472e
623	ENSMUSG00000022868	Ahsg
624	ENSMUSG00000022871	Fetub
625	ENSMUSG00000022875	Kng1
626	ENSMUSG00000022876	Samsn1
627	ENSMUSG00000022877	Hrg
628	ENSMUSG00000022883	Robo1
629	ENSMUSG00000022885	St6gal1
630	ENSMUSG00000022886	Prl2a1
631	ENSMUSG00000022887	Masp1
632	ENSMUSG00000022894	Adamts5
633	ENSMUSG00000022899	Slc15a2
634	ENSMUSG00000022900	Ildr1
635	ENSMUSG00000022902	Stfa2
636	ENSMUSG00000022912	Pros1
637	ENSMUSG00000022913	Psmg1
638	ENSMUSG00000022914	Brwd1
639	ENSMUSG00000022941	Ripply3
640	ENSMUSG00000022951	Rcan1
641	ENSMUSG00000022994	Adcy6
642	ENSMUSG00000022999	Lmbr1l
643	ENSMUSG00000023000	Dhh
644	ENSMUSG00000023004	Tuba1b
645	ENSMUSG00000023025	Larp4
646	ENSMUSG00000023026	Dip2b
647	ENSMUSG00000023033	Scn8a
648	ENSMUSG00000023079	Gtf2ird1
649	ENSMUSG00000023089	Ndufa5
650	ENSMUSG00000023092	Fhl1
651	ENSMUSG00000023094	Msrb2
652	ENSMUSG00000023122	Sult1c2
653	ENSMUSG00000023176	Cpn2
654	ENSMUSG00000023191	Leprel2
655	ENSMUSG00000023206	Il15ra
656	ENSMUSG00000023266	Frs3
657	ENSMUSG00000023274	Cd4
658	ENSMUSG00000023336	Wfdc1
659	ENSMUSG00000023349	Clec4n
660	ENSMUSG00000023439	Gnb3
661	ENSMUSG00000023456	Tpi1
662	ENSMUSG00000023460	Rab12
663	ENSMUSG00000023484	Prph
664	ENSMUSG00000023505	Cdca3
665	ENSMUSG00000023707	Ogfod2
666	ENSMUSG00000023755	Rhebl1
667	ENSMUSG00000023805	Synj2
668	ENSMUSG00000023809	Rps6ka2
669	ENSMUSG00000023830	Igf2r
670	ENSMUSG00000023923	Tbc1d5
671	ENSMUSG00000023927	Satb1
672	ENSMUSG00000023965	Fbxl17
673	ENSMUSG00000023984	Gm20517
674	ENSMUSG00000024027	Glp1r
675	ENSMUSG00000024038	Ndufv3
676	ENSMUSG00000024043	Arhgap28
677	ENSMUSG00000024098	Twsg1
678	ENSMUSG00000024101	Wash
679	ENSMUSG00000024105	Themis3
680	ENSMUSG00000024131	Slc3a1
681	ENSMUSG00000024164	C3
682	ENSMUSG00000024176	Sox8
683	ENSMUSG00000024197	Plin3
684	ENSMUSG00000024201	Kdm4b
685	ENSMUSG00000024206	Rfx2
686	ENSMUSG00000024207	Acsbg2
687	ENSMUSG00000024211	Grm8
688	ENSMUSG00000024227	2610034M16Rik
689	ENSMUSG00000024228	Nudt12
690	ENSMUSG00000024231	Cul2
691	ENSMUSG00000024233	Lyzl1
692	ENSMUSG00000024236	Svil
693	ENSMUSG00000024266	Adad2
694	ENSMUSG00000024268	Celf4
695	ENSMUSG00000024269	Tpgs2
696	ENSMUSG00000024270	Slc39a6
697	ENSMUSG00000024271	Elp2
698	ENSMUSG00000024273	2700062C07Rik
699	ENSMUSG00000024277	Mapre2
700	ENSMUSG00000024302	Dtna
701	ENSMUSG00000024306	Ccdc178
702	ENSMUSG00000024357	Sil1
703	ENSMUSG00000024411	Aqp4
704	ENSMUSG00000024420	Zfp521
705	ENSMUSG00000024544	Ldlrad4
706	ENSMUSG00000024548	Setbp1
707	ENSMUSG00000024642	Tle4
708	ENSMUSG00000024653	Scgb1a1
709	ENSMUSG00000024697	Gna14
710	ENSMUSG00000024770	Lipn
711	ENSMUSG00000024771	Lipk
712	ENSMUSG00000024774	Ankrd22
713	ENSMUSG00000024778	Fas
714	ENSMUSG00000024780	Cdc37l1
715	ENSMUSG00000024793	Tnfrsf25
716	ENSMUSG00000024805	Pcgf5
717	ENSMUSG00000024810	Il33
718	ENSMUSG00000024811	Tnks2
719	ENSMUSG00000024830	Rps6kb2
720	ENSMUSG00000024835	Coro1b
721	ENSMUSG00000024837	Dmrt1
722	ENSMUSG00000024974	Smc3
723	ENSMUSG00000024978	Gpam
724	ENSMUSG00000024981	Acsl5
725	ENSMUSG00000024982	Zdhhc6
726	ENSMUSG00000024983	Vti1a
727	ENSMUSG00000024985	Tcf7l2
728	ENSMUSG00000024986	Hhex
729	ENSMUSG00000024989	Cep55
730	ENSMUSG00000024998	Plce1
731	ENSMUSG00000025002	Cyp2c55
732	ENSMUSG00000025007	Aldh18a1
733	ENSMUSG00000025008	Tctn3
734	ENSMUSG00000025010	Ccnj
735	ENSMUSG00000025017	Pik3ap1
736	ENSMUSG00000025019	Lcor
737	ENSMUSG00000025025	Mxi1
738	ENSMUSG00000025026	Add3
739	ENSMUSG00000025027	Xpnpep1
740	ENSMUSG00000025051	Samt4
741	ENSMUSG00000025056	Nr0b1
742	ENSMUSG00000025076	Casp7
743	ENSMUSG00000025081	Tdrd1
744	ENSMUSG00000025082	Vwa2
745	ENSMUSG00000025083	Afap1l2
746	ENSMUSG00000025090	Ccdc172
747	ENSMUSG00000025103	Btbd1
748	ENSMUSG00000025127	Gcgr
749	ENSMUSG00000025128	Bhlhe22
750	ENSMUSG00000025129	Ppp1r27
751	ENSMUSG00000025147	Mob2
752	ENSMUSG00000025154	Arhgap19
753	ENSMUSG00000025155	Dus1l
754	ENSMUSG00000025156	Gps1
755	ENSMUSG00000025158	Rfng
756	ENSMUSG00000025161	Slc16a3
757	ENSMUSG00000025172	Ankrd2
758	ENSMUSG00000025176	Hoga1
759	ENSMUSG00000025192	Entpd7
760	ENSMUSG00000025193	Cutc
761	ENSMUSG00000025194	Abcc2
762	ENSMUSG00000025217	Btrc
763	ENSMUSG00000025219	Fgf8
764	ENSMUSG00000025220	Mgea5
765	ENSMUSG00000025221	Kcnip2
766	ENSMUSG00000025231	Sufu
767	ENSMUSG00000025246	Tbl1x
768	ENSMUSG00000025280	Polr3a
769	ENSMUSG00000025290	Rps24
770	ENSMUSG00000025332	Kdm5c
771	ENSMUSG00000025337	Sbds
772	ENSMUSG00000025340	Rabgef1
773	ENSMUSG00000025371	Chmp6
774	ENSMUSG00000025372	Baiap2
775	ENSMUSG00000025386	Pde6g
776	ENSMUSG00000025420	Katnal2
777	ENSMUSG00000025433	Crisp3
778	ENSMUSG00000025485	Ric8
779	ENSMUSG00000025486	Sirt3
780	ENSMUSG00000025487	Psmd13
781	ENSMUSG00000025488	Cox8b
782	ENSMUSG00000025532	Crcp
783	ENSMUSG00000025571	Tnrc6c
784	ENSMUSG00000025574	Tk1
785	ENSMUSG00000025576	Rbfox3
786	ENSMUSG00000025583	Rptor
787	ENSMUSG00000025588	Nat1
788	ENSMUSG00000025608	Podxl
789	ENSMUSG00000025609	Mkln1
790	ENSMUSG00000025727	A930017K11Rik
791	ENSMUSG00000025728	Pigq
792	ENSMUSG00000025730	Rab40c
793	ENSMUSG00000025731	0610011F06Rik
794	ENSMUSG00000025732	Fam195a
795	ENSMUSG00000025733	Rhot2
796	ENSMUSG00000025735	Rhbdl1
797	ENSMUSG00000025736	Jmjd8
798	ENSMUSG00000025737	Wdr24
799	ENSMUSG00000025738	Fbxl16
800	ENSMUSG00000025747	Tyms
801	ENSMUSG00000025790	Slco3a1
802	ENSMUSG00000025791	Pgm2
803	ENSMUSG00000025792	Slc25a10
804	ENSMUSG00000025793	Hgs
805	ENSMUSG00000025855	Prkar1b
806	ENSMUSG00000025889	Snca
807	ENSMUSG00000025892	Gria4
808	ENSMUSG00000025921	Rdh10
809	ENSMUSG00000025927	Tfap2b
810	ENSMUSG00000025932	Eya1
811	ENSMUSG00000025933	Tmem14a
812	ENSMUSG00000025934	Gsta3
813	ENSMUSG00000025939	Ube2w
814	ENSMUSG00000025961	4933402D24Rik
815	ENSMUSG00000025963	Mdh1b
816	ENSMUSG00000025964	Adam23
817	ENSMUSG00000025978	Rftn2
818	ENSMUSG00000025983	Ccdc150
819	ENSMUSG00000025997	Ikzf2
820	ENSMUSG00000026029	Casp8
821	ENSMUSG00000026031	Cflar
822	ENSMUSG00000026058	Khdrbs2
823	ENSMUSG00000026072	Il1r1
824	ENSMUSG00000026094	Stk17b
825	ENSMUSG00000026096	Osgepl1
826	ENSMUSG00000026097	Ormdl1
827	ENSMUSG00000026098	Pms1
828	ENSMUSG00000026107	Nabp1
829	ENSMUSG00000026109	Tmeff2
830	ENSMUSG00000026121	Sema4c
831	ENSMUSG00000026141	Col19a1
832	ENSMUSG00000026142	Rhbdd1
833	ENSMUSG00000026147	Col9a1
834	ENSMUSG00000026154	1110058L19Rik
835	ENSMUSG00000026181	Ppm1f
836	ENSMUSG00000026192	Atic
837	ENSMUSG00000026193	Fn1
838	ENSMUSG00000026197	Zfand2b
839	ENSMUSG00000026198	Abcb6
840	ENSMUSG00000026205	Slc23a3
841	ENSMUSG00000026255	Efhd1
842	ENSMUSG00000026269	Rnpepl1
843	ENSMUSG00000026270	Capn10
844	ENSMUSG00000026272	Agxt
845	ENSMUSG00000026288	Inpp5d
846	ENSMUSG00000026295	Spp2
847	ENSMUSG00000026301	Iqca
848	ENSMUSG00000026348	Acmsd
849	ENSMUSG00000026349	Ccnt2
850	ENSMUSG00000026353	Ubxn4
851	ENSMUSG00000026354	Lct
852	ENSMUSG00000026383	Epb4.1l5
853	ENSMUSG00000026399	Cd55
854	ENSMUSG00000026401	Daf2
855	ENSMUSG00000026416	Il20
856	ENSMUSG00000026463	Atp2b4
857	ENSMUSG00000026610	Esrrg
858	ENSMUSG00000026628	Atf3
859	ENSMUSG00000026634	Angel2
860	ENSMUSG00000026655	Fam107b
861	ENSMUSG00000026657	Frmd4a
862	ENSMUSG00000026668	Ucma
863	ENSMUSG00000026669	Mcm10
864	ENSMUSG00000026672	Optn
865	ENSMUSG00000026712	Mrc1
866	ENSMUSG00000026718	Stam
867	ENSMUSG00000026727	Rsu1
868	ENSMUSG00000026730	Pter
869	ENSMUSG00000026734	4921504E06Rik
870	ENSMUSG00000026748	Plxdc2
871	ENSMUSG00000026751	Nr5a1
872	ENSMUSG00000026767	Fam188a
873	ENSMUSG00000026768	Itga8
874	ENSMUSG00000026770	Il2ra
875	ENSMUSG00000026773	Pfkfb3
876	ENSMUSG00000026781	Acbd5
877	ENSMUSG00000026784	Pdss1
878	ENSMUSG00000026785	Pkn3
879	ENSMUSG00000026786	Apbb1ip
880	ENSMUSG00000026790	Odf2
881	ENSMUSG00000026792	Lrsam1
882	ENSMUSG00000026796	Fam129b
883	ENSMUSG00000026807	Ak8
884	ENSMUSG00000026809	1700026L06Rik
885	ENSMUSG00000026810	Dpm2
886	ENSMUSG00000026812	Tsc1
887	ENSMUSG00000026814	Eng
888	ENSMUSG00000026815	Gfi1b
889	ENSMUSG00000026816	Gtf3c5
890	ENSMUSG00000026818	Cel
891	ENSMUSG00000026821	Ralgds
892	ENSMUSG00000026827	Gpd2
893	ENSMUSG00000026829	Gbgt1
894	ENSMUSG00000026833	Olfm1
895	ENSMUSG00000026837	Col5a1
896	ENSMUSG00000026839	Upp2
897	ENSMUSG00000026841	Fibcd1
898	ENSMUSG00000026842	Abl1
899	ENSMUSG00000026848	Tor1b
900	ENSMUSG00000026849	Tor1a
901	ENSMUSG00000026851	BC005624
902	ENSMUSG00000026854	Usp20
903	ENSMUSG00000026858	Fam73b
904	ENSMUSG00000026860	Sh3glb2
905	ENSMUSG00000026866	Kynu
906	ENSMUSG00000026874	Hc
907	ENSMUSG00000026880	Stom
908	ENSMUSG00000026882	4930568D16Rik
909	ENSMUSG00000026883	Dab2ip
910	ENSMUSG00000026885	Ttll11
911	ENSMUSG00000026915	Strbp
912	ENSMUSG00000026921	Egfl7
913	ENSMUSG00000026922	Agpat2
914	ENSMUSG00000026924	Sec16a
915	ENSMUSG00000026925	Inpp5e
916	ENSMUSG00000026937	Lcn5
917	ENSMUSG00000026938	Fcna
918	ENSMUSG00000026939	Tmem141
919	ENSMUSG00000026969	Fam166a
920	ENSMUSG00000026970	Rbms1
921	ENSMUSG00000026972	Arrdc1
922	ENSMUSG00000026974	Zmynd19
923	ENSMUSG00000026976	Pax8
924	ENSMUSG00000026983	Il1f5
925	ENSMUSG00000026987	Baz2b
926	ENSMUSG00000026988	Wdsub1
927	ENSMUSG00000026991	Pkp4
928	ENSMUSG00000027200	Sema6d
929	ENSMUSG00000027270	Lamp5
930	ENSMUSG00000027351	Spred1
931	ENSMUSG00000027355	Tmco5
932	ENSMUSG00000027412	Lpin3
933	ENSMUSG00000027525	Phactr3
934	ENSMUSG00000027528	Fabp9
935	ENSMUSG00000027530	Fabp12
936	ENSMUSG00000027534	Snx16
937	ENSMUSG00000027547	Sall4
938	ENSMUSG00000027564	Cypt12
939	ENSMUSG00000027606	Dnajc5b
940	ENSMUSG00000027615	Hps3
941	ENSMUSG00000027660	Skil
942	ENSMUSG00000027667	Zfp639
943	ENSMUSG00000027668	Mfn1
944	ENSMUSG00000027669	Gnb4
945	ENSMUSG00000027673	Ndufb5
946	ENSMUSG00000027674	Pex5l
947	ENSMUSG00000027684	Mecom
948	ENSMUSG00000027698	Nceh1
949	ENSMUSG00000027702	Lrrc34
950	ENSMUSG00000027703	Lrriq4
951	ENSMUSG00000027744	Stoml3
952	ENSMUSG00000027746	Ufm1
953	ENSMUSG00000027748	Trpc4
954	ENSMUSG00000027750	Postn
955	ENSMUSG00000027776	Il12a
956	ENSMUSG00000027777	Schip1
957	ENSMUSG00000027797	Dclk1
958	ENSMUSG00000027800	Tm4sf1
959	ENSMUSG00000027803	Wwtr1
960	ENSMUSG00000027834	Serpini1
961	ENSMUSG00000027835	Pdcd10
962	ENSMUSG00000027852	Nras
963	ENSMUSG00000027854	Sike1
964	ENSMUSG00000027859	Ngf
965	ENSMUSG00000027880	Slc25a54
966	ENSMUSG00000027956	Tmem144
967	ENSMUSG00000027985	Lef1
968	ENSMUSG00000027993	Trim2
969	ENSMUSG00000028007	Snx7
970	ENSMUSG00000028013	Ppa2
971	ENSMUSG00000028030	Tbck
972	ENSMUSG00000028031	Dkk2
973	ENSMUSG00000028033	Kcnq5
974	ENSMUSG00000028063	Lmna
975	ENSMUSG00000028064	Sema4a
976	ENSMUSG00000028066	Pmf1
977	ENSMUSG00000028080	Lrba
978	ENSMUSG00000028081	Rps3a1
979	ENSMUSG00000028134	Ptbp2
980	ENSMUSG00000028176	Lrrc7
981	ENSMUSG00000028182	Lrriq3
982	ENSMUSG00000028191	Bcl10
983	ENSMUSG00000028194	Ddah1
984	ENSMUSG00000028195	Cyr61
985	ENSMUSG00000028197	Col24a1
986	ENSMUSG00000028246	Faxc
987	ENSMUSG00000028278	Rragd
988	ENSMUSG00000028310	Ppp3r2
989	ENSMUSG00000028314	4930547C10Rik
990	ENSMUSG00000028318	Polr1e
991	ENSMUSG00000028339	Col15a1
992	ENSMUSG00000028358	Zfp618
993	ENSMUSG00000028360	Slc44a5
994	ENSMUSG00000028373	Astn2
995	ENSMUSG00000028381	Ugcg
996	ENSMUSG00000028383	Hsdl2
997	ENSMUSG00000028399	Ptprd
998	ENSMUSG00000028402	Mpdz
999	ENSMUSG00000028434	Epb4.1l4b
1000	ENSMUSG00000028487	Bnc2
1001	ENSMUSG00000028488	Sh3gl2
1002	ENSMUSG00000028519	Dab1
1003	ENSMUSG00000028549	Itgb3bp
1004	ENSMUSG00000028607	Cpt2
1005	ENSMUSG00000028613	Lrp8
1006	ENSMUSG00000028617	Lrrc42
1007	ENSMUSG00000028637	Ccdc30
1008	ENSMUSG00000028859	Csf3r
1009	ENSMUSG00000028861	Mrps15
1010	ENSMUSG00000028937	Acot7
1011	ENSMUSG00000028940	Hes2
1012	ENSMUSG00000028948	Nol9
1013	ENSMUSG00000029014	Dnajc2
1014	ENSMUSG00000029015	Slc26a5
1015	ENSMUSG00000029017	Pmpcb
1016	ENSMUSG00000029038	Ssu72
1017	ENSMUSG00000029047	Pex10
1018	ENSMUSG00000029048	Rer1
1019	ENSMUSG00000029049	Morn1
1020	ENSMUSG00000029053	Prkcz
1021	ENSMUSG00000029054	Gabrd
1022	ENSMUSG00000029055	Plch2
1023	ENSMUSG00000029060	Mib2
1024	ENSMUSG00000029061	Mmp23
1025	ENSMUSG00000029062	Cdk11b
1026	ENSMUSG00000029093	Sorcs2
1027	ENSMUSG00000029103	Lrpap1
1028	ENSMUSG00000029108	Pcdh7
1029	ENSMUSG00000029119	Man2b2
1030	ENSMUSG00000029130	Rnf32
1031	ENSMUSG00000029131	Dnajb6
1032	ENSMUSG00000029134	Plb1
1033	ENSMUSG00000029176	Anapc4
1034	ENSMUSG00000029179	Zcchc4
1035	ENSMUSG00000029182	1700001C02Rik
1036	ENSMUSG00000029188	Slc34a2
1037	ENSMUSG00000029189	Sel1l3
1038	ENSMUSG00000029191	Rfc1
1039	ENSMUSG00000029204	Rhoh
1040	ENSMUSG00000029205	Chrna9
1041	ENSMUSG00000029206	Nsun7
1042	ENSMUSG00000029207	Apbb2
1043	ENSMUSG00000029211	Gabra4
1044	ENSMUSG00000029212	Gabrb1
1045	ENSMUSG00000029213	Commd8
1046	ENSMUSG00000029219	Slc10a4
1047	ENSMUSG00000029235	Pdcl2
1048	ENSMUSG00000029236	Nmu
1049	ENSMUSG00000029238	Clock
1050	ENSMUSG00000029272	Sult1e1
1051	ENSMUSG00000029279	Brdt
1052	ENSMUSG00000029280	Smr3a
1053	ENSMUSG00000029287	Tgfbr3
1054	ENSMUSG00000029333	Rasgef1b
1055	ENSMUSG00000029404	Arl6ip4
1056	ENSMUSG00000029406	Pitpnm2
1057	ENSMUSG00000029410	Ppef2
1058	ENSMUSG00000029413	Naaa
1059	ENSMUSG00000029550	Sppl3
1060	ENSMUSG00000029553	Tfec
1061	ENSMUSG00000029563	Foxp2
1062	ENSMUSG00000029576	Radil
1063	ENSMUSG00000029578	Wipi2
1064	ENSMUSG00000029636	Wasf3
1065	ENSMUSG00000029651	Mtus2
1066	ENSMUSG00000029656	C8b
1067	ENSMUSG00000029657	Hsph1
1068	ENSMUSG00000029658	Wdr95
1069	ENSMUSG00000029669	Tspan12
1070	ENSMUSG00000029670	Ing3
1071	ENSMUSG00000029671	Wnt16
1072	ENSMUSG00000029672	Fam3c
1073	ENSMUSG00000029678	Hyal5
1074	ENSMUSG00000029679	Hyal6
1075	ENSMUSG00000029681	Bcl7b
1076	ENSMUSG00000029683	Lmod2
1077	ENSMUSG00000029684	Wasl
1078	ENSMUSG00000029685	Asb15
1079	ENSMUSG00000029703	Lrwd1
1080	ENSMUSG00000029757	Dync1i1
1081	ENSMUSG00000029763	Exoc4
1082	ENSMUSG00000029765	Plxna4
1083	ENSMUSG00000029766	1700012A03Rik
1084	ENSMUSG00000029772	Ahcyl2
1085	ENSMUSG00000029776	Hibadh
1086	ENSMUSG00000029777	Gars
1087	ENSMUSG00000029778	Adcyap1r1
1088	ENSMUSG00000029788	Cpa5
1089	ENSMUSG00000029790	Cep41
1090	ENSMUSG00000029802	Abcg2
1091	ENSMUSG00000029804	Herc3
1092	ENSMUSG00000029826	Zc3hav1
1093	ENSMUSG00000029833	Trim24
1094	ENSMUSG00000029837	1700111E14Rik
1095	ENSMUSG00000029840	Mtpn
1096	ENSMUSG00000029847	2010107G12Rik
1097	ENSMUSG00000029848	Stra8
1098	ENSMUSG00000029851	Fam115c
1099	ENSMUSG00000029859	Epha1
1100	ENSMUSG00000029882	2210010C04Rik
1101	ENSMUSG00000030067	Foxp1
1102	ENSMUSG00000030068	Gm20696
1103	ENSMUSG00000030069	Prok2
1104	ENSMUSG00000030107	Usp18
1105	ENSMUSG00000030108	Slc6a13
1106	ENSMUSG00000030109	Slc6a12
1107	ENSMUSG00000030114	Klrg1
1108	ENSMUSG00000030120	Mlf2
1109	ENSMUSG00000030122	Ptms
1110	ENSMUSG00000030124	Lag3
1111	ENSMUSG00000030125	Lrrc23
1112	ENSMUSG00000030137	Tuba8
1113	ENSMUSG00000030148	Clec4a2
1114	ENSMUSG00000030177	Ccdc77
1115	ENSMUSG00000030180	Kdm5a
1116	ENSMUSG00000030231	Plekha5
1117	ENSMUSG00000030307	Slc6a11
1118	ENSMUSG00000030327	Necap1
1119	ENSMUSG00000030330	Ing4
1120	ENSMUSG00000030428	Ttyh1
1121	ENSMUSG00000030435	U2af2
1122	ENSMUSG00000030443	Zfp583
1123	ENSMUSG00000030541	Idh2
1124	ENSMUSG00000030559	Rab38
1125	ENSMUSG00000030616	Sytl2
1126	ENSMUSG00000030735	Gm9755
1127	ENSMUSG00000030757	Zkscan2
1128	ENSMUSG00000030762	Aqp8
1129	ENSMUSG00000030772	Dkk3
1130	ENSMUSG00000030800	Prss8
1131	ENSMUSG00000030801	Kat8
1132	ENSMUSG00000030802	Bckdk
1133	ENSMUSG00000030804	Gm21974
1134	ENSMUSG00000030805	Stx4a
1135	ENSMUSG00000030806	Stx1b
1136	ENSMUSG00000030814	Bcl7c
1137	ENSMUSG00000030823	9130019O22Rik
1138	ENSMUSG00000030849	Fgfr2
1139	ENSMUSG00000030850	Ate1
1140	ENSMUSG00000030852	Tacc2
1141	ENSMUSG00000030858	1700007K09Rik
1142	ENSMUSG00000030859	Fam24a
1143	ENSMUSG00000030862	Cpxm2
1144	ENSMUSG00000030865	Chp2
1145	ENSMUSG00000030873	Scnn1b
1146	ENSMUSG00000030889	Vwa3a
1147	ENSMUSG00000030922	Lyrm1
1148	ENSMUSG00000030930	Chst15
1149	ENSMUSG00000030934	Oat
1150	ENSMUSG00000030945	Acsm2
1151	ENSMUSG00000030946	Lhpp
1152	ENSMUSG00000030956	Fam53b
1153	ENSMUSG00000030960	Mettl10
1154	ENSMUSG00000030965	Fam175b
1155	ENSMUSG00000030967	Zranb1
1156	ENSMUSG00000030970	Ctbp2
1157	ENSMUSG00000030972	Acsm5
1158	ENSMUSG00000030990	Pgap2
1159	ENSMUSG00000031004	Mki67
1160	ENSMUSG00000031007	Atp6ap2
1161	ENSMUSG00000031010	Usp9x
1162	ENSMUSG00000031012	Cask
1163	ENSMUSG00000031101	Sash3
1164	ENSMUSG00000031105	Slc25a14
1165	ENSMUSG00000031107	Rbmx2
1166	ENSMUSG00000031125	3830403N18Rik
1167	ENSMUSG00000031131	Vgll1
1168	ENSMUSG00000031133	Arhgef6
1169	ENSMUSG00000031138	F9
1170	ENSMUSG00000031139	Mcf2
1171	ENSMUSG00000031149	Praf2
1172	ENSMUSG00000031150	Ccdc120
1173	ENSMUSG00000031163	Glod5
1174	ENSMUSG00000031196	F8
1175	ENSMUSG00000031207	Msn
1176	ENSMUSG00000031209	Heph
1177	ENSMUSG00000031214	Ophn1
1178	ENSMUSG00000031221	Igbp1
1179	ENSMUSG00000031246	Sh3bgrl
1180	ENSMUSG00000031256	Cstf2
1181	ENSMUSG00000031257	Nox1
1182	ENSMUSG00000031258	Xkrx
1183	ENSMUSG00000031262	Cenpi
1184	ENSMUSG00000031273	Col4a6
1185	ENSMUSG00000031274	Col4a5
1186	ENSMUSG00000031285	Dcx
1187	ENSMUSG00000031294	D630029K05Rik
1188	ENSMUSG00000031309	Rps6ka3
1189	ENSMUSG00000031311	Nono
1190	ENSMUSG00000031312	Itgb1bp2
1191	ENSMUSG00000031327	Chic1
1192	ENSMUSG00000031329	Tsx
1193	ENSMUSG00000031330	Zcchc13
1194	ENSMUSG00000031337	Mtm1
1195	ENSMUSG00000031343	Gabra3
1196	ENSMUSG00000031352	Hccs
1197	ENSMUSG00000031353	Rbbp7
1198	ENSMUSG00000031355	Arhgap6
1199	ENSMUSG00000031357	Syap1
1200	ENSMUSG00000031360	Ctps2
1201	ENSMUSG00000031364	Grpr
1202	ENSMUSG00000031365	Zfp275
1203	ENSMUSG00000031382	Asb11
1204	ENSMUSG00000031387	Renbp
1205	ENSMUSG00000031388	Naa10
1206	ENSMUSG00000031389	Arhgap4
1207	ENSMUSG00000031391	L1cam
1208	ENSMUSG00000031402	Mpp1
1209	ENSMUSG00000031403	Dkc1
1210	ENSMUSG00000031410	Nxf7
1211	ENSMUSG00000031411	Prame
1212	ENSMUSG00000031430	Vsig1
1213	ENSMUSG00000031432	Prps1
1214	ENSMUSG00000031438	Rnf128
1215	ENSMUSG00000031553	Adam3
1216	ENSMUSG00000031554	Adam5
1217	ENSMUSG00000031555	Adam9
1218	ENSMUSG00000031556	Tm2d2
1219	ENSMUSG00000031559	4930555F03Rik
1220	ENSMUSG00000031561	Tenm3
1221	ENSMUSG00000031565	Fgfr1
1222	ENSMUSG00000031575	Ash2l
1223	ENSMUSG00000031576	Kcnu1
1224	ENSMUSG00000031620	1700007B14Rik
1225	ENSMUSG00000031629	Mlf1ip
1226	ENSMUSG00000031640	Klkb1
1227	ENSMUSG00000031645	F11
1228	ENSMUSG00000031672	Got2
1229	ENSMUSG00000031673	Cdh11
1230	ENSMUSG00000031681	Smad1
1231	ENSMUSG00000031684	Slc10a7
1232	ENSMUSG00000031688	Pou4f2
1233	ENSMUSG00000031714	Gab1
1234	ENSMUSG00000031715	Smarca5
1235	ENSMUSG00000031725	Ces1f
1236	ENSMUSG00000031727	Pmfbp1
1237	ENSMUSG00000031729	Ist1
1238	ENSMUSG00000031732	Phlpp2
1239	ENSMUSG00000031748	Gnao1
1240	ENSMUSG00000031750	Il34
1241	ENSMUSG00000031753	Cog4
1242	ENSMUSG00000031756	Cenpn
1243	ENSMUSG00000031758	Cdyl2
1244	ENSMUSG00000031772	Cntnap4
1245	ENSMUSG00000031822	Gse1
1246	ENSMUSG00000031824	6430548M08Rik
1247	ENSMUSG00000031825	Crispld2
1248	ENSMUSG00000031831	Dnaaf1
1249	ENSMUSG00000031832	Taf1c
1250	ENSMUSG00000031835	Mbtps1
1251	ENSMUSG00000031837	Necab2
1252	ENSMUSG00000031839	Hsbp1
1253	ENSMUSG00000031841	Cdh13
1254	ENSMUSG00000031844	Hsd17b2
1255	ENSMUSG00000031851	Ntpcr
1256	ENSMUSG00000031853	BC021891
1257	ENSMUSG00000031872	Bean1
1258	ENSMUSG00000031887	Tradd
1259	ENSMUSG00000031889	D230025D16Rik
1260	ENSMUSG00000031906	Smpd3
1261	ENSMUSG00000031910	Has3
1262	ENSMUSG00000031913	Vps4a
1263	ENSMUSG00000031916	Cog8
1264	ENSMUSG00000031917	Nip7
1265	ENSMUSG00000031921	Terf2
1266	ENSMUSG00000031922	Cep57
1267	ENSMUSG00000031924	Cyb5b
1268	ENSMUSG00000031925	Maml2
1269	ENSMUSG00000031930	Wwp2
1270	ENSMUSG00000031934	Panx1
1271	ENSMUSG00000031935	Med17
1272	ENSMUSG00000031937	Vstm5
1273	ENSMUSG00000031938	4931406C07Rik
1274	ENSMUSG00000031939	Taf1d
1275	ENSMUSG00000031951	Tmem231
1276	ENSMUSG00000031952	Chst5
1277	ENSMUSG00000031953	Tmem170
1278	ENSMUSG00000031954	Cfdp1
1279	ENSMUSG00000031955	Bcar1
1280	ENSMUSG00000031963	Bmper
1281	ENSMUSG00000031967	Afg3l1
1282	ENSMUSG00000031970	Dbndd1
1283	ENSMUSG00000031990	Jam3
1284	ENSMUSG00000031991	Spata19
1285	ENSMUSG00000032002	Dcun1d5
1286	ENSMUSG00000032009	Sesn3
1287	ENSMUSG00000032134	Muc16
1288	ENSMUSG00000032174	Icam5
1289	ENSMUSG00000032175	Tyk2
1290	ENSMUSG00000032177	Pde4a
1291	ENSMUSG00000032198	Dock6
1292	ENSMUSG00000032202	Rab27a
1293	ENSMUSG00000032215	Rsl24d1
1294	ENSMUSG00000032220	Myo1e
1295	ENSMUSG00000032289	Thsd4
1296	ENSMUSG00000032291	Crabp1
1297	ENSMUSG00000032307	Ube2q2
1298	ENSMUSG00000032309	Fbxo22
1299	ENSMUSG00000032311	Nrg4
1300	ENSMUSG00000032322	Pstpip1
1301	ENSMUSG00000032324	Tspan3
1302	ENSMUSG00000032502	Stac
1303	ENSMUSG00000032503	Arpp21
1304	ENSMUSG00000032504	Pdcd6ip
1305	ENSMUSG00000032507	Fbxl2
1306	ENSMUSG00000032540	Abhd5
1307	ENSMUSG00000032548	Slco2a1
1308	ENSMUSG00000032560	Dnajc13
1309	ENSMUSG00000032561	Acpp
1310	ENSMUSG00000032625	Thsd7a
1311	ENSMUSG00000032714	Syde1
1312	ENSMUSG00000032750	Gab3
1313	ENSMUSG00000032763	Ilvbl
1314	ENSMUSG00000032783	Troap
1315	ENSMUSG00000032788	Pdxk
1316	ENSMUSG00000032845	Alpk2
1317	ENSMUSG00000032846	Zswim6
1318	ENSMUSG00000032939	Nup93
1319	ENSMUSG00000032977	Fam207a
1320	ENSMUSG00000033054	Npat
1321	ENSMUSG00000033088	Triobp
1322	ENSMUSG00000033126	Ybey
1323	ENSMUSG00000033159	Cnppd1
1324	ENSMUSG00000033249	Hsf4
1325	ENSMUSG00000033278	Ptprm
1326	ENSMUSG00000033287	Kctd17
1327	ENSMUSG00000033306	Lpp
1328	ENSMUSG00000033307	Mif
1329	ENSMUSG00000033313	Fbxl8
1330	ENSMUSG00000033316	Galnt9
1331	ENSMUSG00000033318	Gstt2
1332	ENSMUSG00000033342	4833424O15Rik
1333	ENSMUSG00000033355	Rtp4
1334	ENSMUSG00000033383	Rtp1
1335	ENSMUSG00000033409	Syce1l
1336	ENSMUSG00000033416	Gucd1
1337	ENSMUSG00000033420	Antxr1
1338	ENSMUSG00000033444	Specc1l
1339	ENSMUSG00000033475	Tomm6
1340	ENSMUSG00000033502	Cdc14a
1341	ENSMUSG00000033533	Acsm1
1342	ENSMUSG00000033578	Tmem35
1343	ENSMUSG00000033579	Fa2h
1344	ENSMUSG00000033581	Igf2bp2
1345	ENSMUSG00000033590	Myo5c
1346	ENSMUSG00000033618	Map3k13
1347	ENSMUSG00000033632	AW554918
1348	ENSMUSG00000033653	Vps8
1349	ENSMUSG00000033688	1300017J02Rik
1350	ENSMUSG00000033701	Acbd6
1351	ENSMUSG00000033703	Fuk
1352	ENSMUSG00000033713	Foxn3
1353	ENSMUSG00000033720	Sfxn5
1354	ENSMUSG00000033726	Emx1
1355	ENSMUSG00000033732	Sf3b3
1356	ENSMUSG00000033735	Spr
1357	ENSMUSG00000033857	Engase
1358	ENSMUSG00000033906	Zdhhc15
1359	ENSMUSG00000033909	Usp36
1360	ENSMUSG00000033960	9430020K01Rik
1361	ENSMUSG00000033965	Slc16a2
1362	ENSMUSG00000034024	Cct2
1363	ENSMUSG00000034040	Wbscr17
1364	ENSMUSG00000034055	Phka1
1365	ENSMUSG00000034066	Farp2
1366	ENSMUSG00000034105	Tldc1
1367	ENSMUSG00000034109	Golim4
1368	ENSMUSG00000034118	Tpst1
1369	ENSMUSG00000034126	Pomt2
1370	ENSMUSG00000034145	Tmem63c
1371	ENSMUSG00000034157	2310044G17Rik
1372	ENSMUSG00000034159	2310007B03Rik
1373	ENSMUSG00000034161	Scx
1374	ENSMUSG00000034163	Zfc3h1
1375	ENSMUSG00000034177	Rnf43
1376	ENSMUSG00000034189	Hsdl1
1377	ENSMUSG00000034206	Polq
1378	ENSMUSG00000034212	Ankmy1
1379	ENSMUSG00000034218	Atm
1380	ENSMUSG00000034224	Slc38a8
1381	ENSMUSG00000034258	Mfsd7c
1382	ENSMUSG00000034259	Exosc4
1383	ENSMUSG00000034265	Zdhhc14
1384	ENSMUSG00000034271	Jdp2
1385	ENSMUSG00000034275	Igsf9b
1386	ENSMUSG00000034290	Nek9
1387	ENSMUSG00000034295	Fhod3
1388	ENSMUSG00000034330	Plcg2
1389	ENSMUSG00000034341	Wbp2
1390	ENSMUSG00000034361	Cpne2
1391	ENSMUSG00000034362	Csta
1392	ENSMUSG00000034390	Cmip
1393	ENSMUSG00000034473	Sec22a
1394	ENSMUSG00000034480	Diap2
1395	ENSMUSG00000034485	Uaca
1396	ENSMUSG00000034486	Gbx2
1397	ENSMUSG00000034528	Hsd17b13
1398	ENSMUSG00000034532	Fbxo16
1399	ENSMUSG00000034573	Ptpn13
1400	ENSMUSG00000034601	2700049A03Rik
1401	ENSMUSG00000034647	Ankrd12
1402	ENSMUSG00000034677	Gpr142
1403	ENSMUSG00000034724	Cnot6l
1404	ENSMUSG00000034751	Mast4
1405	ENSMUSG00000034765	Dusp5
1406	ENSMUSG00000034801	Sos2
1407	ENSMUSG00000034810	Scn7a
1408	ENSMUSG00000034813	Grip1
1409	ENSMUSG00000034854	Mfsd12
1410	ENSMUSG00000034872	Gipc3
1411	ENSMUSG00000034881	Tbxa2r
1412	ENSMUSG00000034889	Cactin
1413	ENSMUSG00000034902	Pip5k1c
1414	ENSMUSG00000034910	Pygo1
1415	ENSMUSG00000034917	Tjp3
1416	ENSMUSG00000034932	Mrpl54
1417	ENSMUSG00000034940	Synrg
1418	ENSMUSG00000034951	Cog7
1419	ENSMUSG00000034990	Otoa
1420	ENSMUSG00000034993	Vat1
1421	ENSMUSG00000035007	Rundc1
1422	ENSMUSG00000035031	C8a
1423	ENSMUSG00000035045	Zc3h12b
1424	ENSMUSG00000035067	Xkr6
1425	ENSMUSG00000035078	Mtmr9
1426	ENSMUSG00000035105	Egln3
1427	ENSMUSG00000035121	Neil2
1428	ENSMUSG00000035168	Tanc1
1429	ENSMUSG00000035173	A630007B06Rik
1430	ENSMUSG00000035184	Fam124a
1431	ENSMUSG00000035191	Rfpl4
1432	ENSMUSG00000035203	Epn1
1433	ENSMUSG00000035206	Sppl2b
1434	ENSMUSG00000035215	Lsm7
1435	ENSMUSG00000035228	Ccdc106
1436	ENSMUSG00000035242	Oaz1
1437	ENSMUSG00000035246	Pcyt1b
1438	ENSMUSG00000035262	Amh
1439	ENSMUSG00000035278	Plekhj1
1440	ENSMUSG00000035283	Adrb1
1441	ENSMUSG00000035299	Mid1
1442	ENSMUSG00000035329	Fbxo33
1443	ENSMUSG00000035352	Ccl12
1444	ENSMUSG00000035355	Kcnh4
1445	ENSMUSG00000035390	Brsk1
1446	ENSMUSG00000035392	Dennd1a
1447	ENSMUSG00000035399	Oser1
1448	ENSMUSG00000035413	Tmem98
1449	ENSMUSG00000035429	Ptprh
1450	ENSMUSG00000035441	Myo1d
1451	ENSMUSG00000035458	Tnni3
1452	ENSMUSG00000035476	Tab3
1453	ENSMUSG00000035491	1600014K23Rik
1454	ENSMUSG00000035506	Slc12a8
1455	ENSMUSG00000035530	Eif1
1456	ENSMUSG00000035545	Leng8
1457	ENSMUSG00000035560	Wdr20b
1458	ENSMUSG00000035575	Utp6
1459	ENSMUSG00000035580	Kcnh8
1460	ENSMUSG00000035615	Frmpd1
1461	ENSMUSG00000035637	Grhpr
1462	ENSMUSG00000035649	Zcchc7
1463	ENSMUSG00000035653	Lrfn5
1464	ENSMUSG00000035681	Kcnc2
1465	ENSMUSG00000035694	Caps2
1466	ENSMUSG00000035725	Prkx
1467	ENSMUSG00000035735	Dagla
1468	ENSMUSG00000035764	Fbxo45
1469	ENSMUSG00000035773	Kiss1r
1470	ENSMUSG00000035778	Ggta1
1471	ENSMUSG00000035781	R3hdm4
1472	ENSMUSG00000035834	Polr3g
1473	ENSMUSG00000035840	Lysmd3
1474	ENSMUSG00000035842	Ddx11
1475	ENSMUSG00000035847	Ids
1476	ENSMUSG00000035864	Syt1
1477	ENSMUSG00000035916	Ptprq
1478	ENSMUSG00000035954	Dock4
1479	ENSMUSG00000035963	Odf3l2
1480	ENSMUSG00000035984	Nme5
1481	ENSMUSG00000036086	Zranb3
1482	ENSMUSG00000036095	Dgkb
1483	ENSMUSG00000036098	Myrf
1484	ENSMUSG00000036144	Meox2
1485	ENSMUSG00000036186	Fam69b
1486	ENSMUSG00000036208	BC027231
1487	ENSMUSG00000036218	Pdzrn4
1488	ENSMUSG00000036251	Trpm8
1489	ENSMUSG00000036256	Igfbp7
1490	ENSMUSG00000036264	Fstl4
1491	ENSMUSG00000036273	Lrrk2
1492	ENSMUSG00000036298	Slc2a13
1493	ENSMUSG00000036356	Csgalnact1
1494	ENSMUSG00000036381	P2ry14
1495	ENSMUSG00000036437	Npy1r
1496	ENSMUSG00000036449	Lcn8
1497	ENSMUSG00000036461	Elf1
1498	ENSMUSG00000036466	Megf11
1499	ENSMUSG00000036478	Btg1
1500	ENSMUSG00000036502	Tmem255a
1501	ENSMUSG00000036529	Sbf1
1502	ENSMUSG00000036534	Slc38a7
1503	ENSMUSG00000036537	Rnf113a1
1504	ENSMUSG00000036550	Cnot1
1505	ENSMUSG00000036551	Akap14
1506	ENSMUSG00000036561	Ppp6r2
1507	ENSMUSG00000036572	Upf3b
1508	ENSMUSG00000036617	Etl4
1509	ENSMUSG00000036641	Ccdc148
1510	ENSMUSG00000036667	Fam115a
1511	ENSMUSG00000036731	2310002J15Rik
1512	ENSMUSG00000036745	Ttll7
1513	ENSMUSG00000036752	Tubb4b
1514	ENSMUSG00000036777	Anln
1515	ENSMUSG00000036782	Klhl13
1516	ENSMUSG00000036800	Fam135b
1517	ENSMUSG00000036805	Noxa1
1518	ENSMUSG00000036813	Entpd8
1519	ENSMUSG00000036815	Dpp10
1520	ENSMUSG00000036817	Sun1
1521	ENSMUSG00000036832	Lpar3
1522	ENSMUSG00000036873	2410004B18Rik
1523	ENSMUSG00000036985	Zdhhc9
1524	ENSMUSG00000037015	Tmem185b
1525	ENSMUSG00000037095	Lrg1
1526	ENSMUSG00000037098	Rab11fip3
1527	ENSMUSG00000037185	Krt80
1528	ENSMUSG00000037204	9430023L20Rik
1529	ENSMUSG00000037224	Zfyve28
1530	ENSMUSG00000037236	Matr3
1531	ENSMUSG00000037247	Pldi
1532	ENSMUSG00000037260	Hgsnat
1533	ENSMUSG00000037355	Uvssa
1534	ENSMUSG00000037363	Letm2
1535	ENSMUSG00000037405	Icam1
1536	ENSMUSG00000037408	Cnnm4
1537	ENSMUSG00000037419	Endod1
1538	ENSMUSG00000037424	Taar9
1539	ENSMUSG00000037440	Vnn1
1540	ENSMUSG00000037470	Uggt1
1541	ENSMUSG00000037492	Zmat4
1542	ENSMUSG00000037568	Vash2
1543	ENSMUSG00000037625	Cldn11
1544	ENSMUSG00000037643	Prkci
1545	ENSMUSG00000037652	Phc3
1546	ENSMUSG00000037669	1110057K04Rik
1547	ENSMUSG00000037683	Armc3
1548	ENSMUSG00000037685	Atp8a1
1549	ENSMUSG00000037710	Cisd1
1550	ENSMUSG00000037730	Mynn
1551	ENSMUSG00000037736	Limch1
1552	ENSMUSG00000037747	Phyhipl
1553	ENSMUSG00000037795	N4bp2
1554	ENSMUSG00000037808	Fam76b
1555	ENSMUSG00000037816	Fbxw17
1556	ENSMUSG00000037851	Iars
1557	ENSMUSG00000037857	Nufip2
1558	ENSMUSG00000037890	Wdr19
1559	ENSMUSG00000037913	Tmem156
1560	ENSMUSG00000037933	Bicd2
1561	ENSMUSG00000037949	Ano10
1562	ENSMUSG00000037958	Ccdc55
1563	ENSMUSG00000037974	Muc5ac
1564	ENSMUSG00000037989	Wnk2
1565	ENSMUSG00000037990	Sh3rf3
1566	ENSMUSG00000037999	Arap2
1567	ENSMUSG00000038009	Dnajc22
1568	ENSMUSG00000038022	Fam188b
1569	ENSMUSG00000038039	Gcc2
1570	ENSMUSG00000038048	Cntnap5c
1571	ENSMUSG00000038058	Nod1
1572	ENSMUSG00000038059	Smim3
1573	ENSMUSG00000038060	Dlec1
1574	ENSMUSG00000038067	Csf3
1575	ENSMUSG00000038074	Fkbp14
1576	ENSMUSG00000038121	Fam210a
1577	ENSMUSG00000038151	Prdm1
1578	ENSMUSG00000038168	Leprel1
1579	ENSMUSG00000038178	Slc43a2
1580	ENSMUSG00000038188	Scarf1
1581	ENSMUSG00000038195	Rilp
1582	ENSMUSG00000038217	Tlcd2
1583	ENSMUSG00000038224	Serpinf2
1584	ENSMUSG00000038225	Ccdc111
1585	ENSMUSG00000038257	Glra3
1586	ENSMUSG00000038267	Slc22a23
1587	ENSMUSG00000038280	Ostm1
1588	ENSMUSG00000038286	Bphl
1589	ENSMUSG00000038290	Smg6
1590	ENSMUSG00000038302	Lace1
1591	ENSMUSG00000038305	Spats2l
1592	ENSMUSG00000038335	Tsr1
1593	ENSMUSG00000038344	Txlng
1594	ENSMUSG00000038351	Sgsm2
1595	ENSMUSG00000038372	Gmds
1596	ENSMUSG00000038390	Gpr162
1597	ENSMUSG00000038402	Foxf2
1598	ENSMUSG00000038417	Fig4
1599	ENSMUSG00000038429	Usp5
1600	ENSMUSG00000038451	Spsb2
1601	ENSMUSG00000038522	AI317395
1602	ENSMUSG00000038527	C1rl
1603	ENSMUSG00000038528	BC021785
1604	ENSMUSG00000038537	Mc3r
1605	ENSMUSG00000038544	Inip
1606	ENSMUSG00000038594	Cep85l
1607	ENSMUSG00000038602	Slc35f1
1608	ENSMUSG00000038646	Fam103a1
1609	ENSMUSG00000038648	Creb3l2
1610	ENSMUSG00000038651	Sycp2l
1611	ENSMUSG00000038665	Dgki
1612	ENSMUSG00000038683	Pak1ip1
1613	ENSMUSG00000038691	Mbd3l1
1614	ENSMUSG00000038696	Mapkap1
1615	ENSMUSG00000038718	Pbx3
1616	ENSMUSG00000038764	Ptpn3
1617	ENSMUSG00000038774	Ascc3
1618	ENSMUSG00000038781	Stap2
1619	ENSMUSG00000038792	4931403M11Rik
1620	ENSMUSG00000038831	Ralgps1
1621	ENSMUSG00000038836	Agbl3
1622	ENSMUSG00000038871	Bpgm
1623	ENSMUSG00000038872	Zfhx3
1624	ENSMUSG00000038876	Rnf146
1625	ENSMUSG00000038916	Soga3
1626	ENSMUSG00000039000	Ube3c
1627	ENSMUSG00000039005	Tlr4
1628	ENSMUSG00000039046	Usp6nl
1629	ENSMUSG00000039047	Pigk
1630	ENSMUSG00000039057	Myo16
1631	ENSMUSG00000039058	Ak5
1632	ENSMUSG00000039062	Anpep
1633	ENSMUSG00000039063	Echdc3
1634	ENSMUSG00000039070	Cpa4
1635	ENSMUSG00000039087	Rreb1
1636	ENSMUSG00000039089	L3mbtl3
1637	ENSMUSG00000039115	Itga9
1638	ENSMUSG00000039130	Zc3hc1
1639	ENSMUSG00000039131	Gipc2
1640	ENSMUSG00000039154	Shd
1641	ENSMUSG00000039155	Cdh26
1642	ENSMUSG00000039156	Stim2
1643	ENSMUSG00000039157	Fam102a
1644	ENSMUSG00000039159	Ube2h
1645	ENSMUSG00000039178	Tbc1d19
1646	ENSMUSG00000039191	Rbpj
1647	ENSMUSG00000039200	Atf7ip2
1648	ENSMUSG00000039208	Metrnl
1649	ENSMUSG00000039210	Gpatch2
1650	ENSMUSG00000039230	Tbcd
1651	ENSMUSG00000039254	Pomt1
1652	ENSMUSG00000039262	Prrc2b
1653	ENSMUSG00000039286	Fndc3b
1654	ENSMUSG00000039315	Clnk
1655	ENSMUSG00000039339	2010001E11Rik
1656	ENSMUSG00000039356	Exosc2
1657	ENSMUSG00000039382	Wdr45
1658	ENSMUSG00000039419	Cntnap2
1659	ENSMUSG00000039457	Ppl
1660	ENSMUSG00000039462	Col10a1
1661	ENSMUSG00000039473	Ubn1
1662	ENSMUSG00000039476	Prrx2
1663	ENSMUSG00000039477	Tnrc18
1664	ENSMUSG00000039480	Nt5dc1
1665	ENSMUSG00000039481	Nrtn
1666	ENSMUSG00000039488	Cntn5
1667	ENSMUSG00000039497	Dse
1668	ENSMUSG00000039531	Zufsp
1669	ENSMUSG00000039533	Mmd2
1670	ENSMUSG00000039542	Ncam1
1671	ENSMUSG00000039546	Ajap1
1672	ENSMUSG00000039578	Ccser1
1673	ENSMUSG00000039579	Grin3a
1674	ENSMUSG00000039607	Rbms3
1675	ENSMUSG00000039615	Stub1
1676	ENSMUSG00000039616	Mocos
1677	ENSMUSG00000039637	Coro7
1678	ENSMUSG00000039640	Mrpl12
1679	ENSMUSG00000039648	Ccbl1
1680	ENSMUSG00000039652	Cpeb3
1681	ENSMUSG00000039660	D2Wsu81e
1682	ENSMUSG00000039670	Oxld1
1683	ENSMUSG00000039678	Tbc1d13
1684	ENSMUSG00000039683	Sdk1
1685	ENSMUSG00000039686	Zer1
1686	ENSMUSG00000039691	Tspan10
1687	ENSMUSG00000039697	Ncoa7
1688	ENSMUSG00000039713	Plekhg5
1689	ENSMUSG00000039717	Ralyl
1690	ENSMUSG00000039747	Orai2
1691	ENSMUSG00000039754	Alkbh4
1692	ENSMUSG00000039768	Dnajc11
1693	ENSMUSG00000039771	Polr2j
1694	ENSMUSG00000039774	Galnt12
1695	ENSMUSG00000039841	Zfp800
1696	ENSMUSG00000039901	9130011E15Rik
1697	ENSMUSG00000039904	Gpr37
1698	ENSMUSG00000039943	Plcb4
1699	ENSMUSG00000039959	Hip1
1700	ENSMUSG00000039963	Ccdc40
1701	ENSMUSG00000039976	Tbc1d16
1702	ENSMUSG00000039977	Ccdc67
1703	ENSMUSG00000039989	Cbx4
1704	ENSMUSG00000040003	Magi2
1705	ENSMUSG00000040013	Fkbp6
1706	ENSMUSG00000040018	Cox15
1707	ENSMUSG00000040037	Negr1
1708	ENSMUSG00000040086	Tnni3k
1709	ENSMUSG00000040105	Ppapdc2
1710	ENSMUSG00000040118	Cacna2d1
1711	ENSMUSG00000040125	Gpr26
1712	ENSMUSG00000040151	Hs2st1
1713	ENSMUSG00000040177	2310057M21Rik
1714	ENSMUSG00000040205	Cuzd1
1715	ENSMUSG00000040268	Plekha1
1716	ENSMUSG00000040269	Mrps28
1717	ENSMUSG00000040298	Btbd16
1718	ENSMUSG00000040322	Slc25a24
1719	ENSMUSG00000040331	Nsmce4a
1720	ENSMUSG00000040339	Fam102b
1721	ENSMUSG00000040399	C630050I24Rik
1722	ENSMUSG00000040414	Slc25a28
1723	ENSMUSG00000040430	Pitpnc1
1724	ENSMUSG00000040446	Rprd1a
1725	ENSMUSG00000040451	Sgms1
1726	ENSMUSG00000040452	Cdh12
1727	ENSMUSG00000040472	Rabggta
1728	ENSMUSG00000040532	Abhd11
1729	ENSMUSG00000040548	Tex2
1730	ENSMUSG00000040552	C3ar1
1731	ENSMUSG00000040557	Wbscr27
1732	ENSMUSG00000040660	Cyp2b9
1733	ENSMUSG00000040669	Phc1
1734	ENSMUSG00000040703	Cyp2s1
1735	ENSMUSG00000040725	Hnrnpul1
1736	ENSMUSG00000040797	Iqsec3
1737	ENSMUSG00000040808	S100g
1738	ENSMUSG00000040820	Hlcs
1739	ENSMUSG00000040838	Gm11639
1740	ENSMUSG00000040855	Reps2
1741	ENSMUSG00000040907	Atp1a3
1742	ENSMUSG00000040913	Fbxw4
1743	ENSMUSG00000040940	Arhgef1
1744	ENSMUSG00000040943	Tet2
1745	ENSMUSG00000040952	Rps19
1746	ENSMUSG00000040990	Sh3kbp1
1747	ENSMUSG00000041020	Map7d2
1748	ENSMUSG00000041035	Dpcd
1749	ENSMUSG00000041058	Wwp1
1750	ENSMUSG00000041062	Mslnl
1751	ENSMUSG00000041268	Dmxl2
1752	ENSMUSG00000041278	Ttc1
1753	ENSMUSG00000041303	Gtf3c3
1754	ENSMUSG00000041308	Sntb2
1755	ENSMUSG00000041372	B4galnt3
1756	ENSMUSG00000041377	Ninj2
1757	ENSMUSG00000041378	Cldn5
1758	ENSMUSG00000041390	Mdfic
1759	ENSMUSG00000041420	Meis3
1760	ENSMUSG00000041431	Ccnb1
1761	ENSMUSG00000041438	Cirh1a
1762	ENSMUSG00000041460	Cacna2d4
1763	ENSMUSG00000041482	Piezo2
1764	ENSMUSG00000041491	Cep78
1765	ENSMUSG00000041552	Ptchd1
1766	ENSMUSG00000041577	Prelp
1767	ENSMUSG00000041609	Ccdc64
1768	ENSMUSG00000041617	Ccdc74a
1769	ENSMUSG00000041670	Rims1
1770	ENSMUSG00000041708	Mpped1
1771	ENSMUSG00000041720	Pi4ka
1772	ENSMUSG00000041754	Trem3
1773	ENSMUSG00000041763	Tpp2
1774	ENSMUSG00000041828	Abca8a
1775	ENSMUSG00000041831	Sytl3
1776	ENSMUSG00000041836	Ptpre
1777	ENSMUSG00000041852	Tcf20
1778	ENSMUSG00000041923	Nol4
1779	ENSMUSG00000041949	Tango6
1780	ENSMUSG00000041974	Spidr
1781	ENSMUSG00000041997	Tlk1
1782	ENSMUSG00000042064	Myo3b
1783	ENSMUSG00000042148	Cox10
1784	ENSMUSG00000042195	Slc35f2
1785	ENSMUSG00000042208	0610010F05Rik
1786	ENSMUSG00000042265	Trem1
1787	ENSMUSG00000042269	Fam92b
1788	ENSMUSG00000042289	Hsd3b7
1789	ENSMUSG00000042292	Mkl1
1790	ENSMUSG00000042303	Sgsm3
1791	ENSMUSG00000042308	Setd1a
1792	ENSMUSG00000042320	Prox2
1793	ENSMUSG00000042340	Ctf1
1794	ENSMUSG00000042353	Frem3
1795	ENSMUSG00000042359	Osbpl6
1796	ENSMUSG00000042406	Atf4
1797	ENSMUSG00000042428	Mgat3
1798	ENSMUSG00000042501	Cpa6
1799	ENSMUSG00000042507	Elmsan1
1800	ENSMUSG00000042514	Klhl14
1801	ENSMUSG00000042581	Thsd7b
1802	ENSMUSG00000042596	Tfap2d
1803	ENSMUSG00000042628	Zfyve1
1804	ENSMUSG00000042680	Garem
1805	ENSMUSG00000042686	Jph1
1806	ENSMUSG00000042700	Sipa1l1
1807	ENSMUSG00000042717	Ppp1r3a
1808	ENSMUSG00000042724	Map3k9
1809	ENSMUSG00000042807	Hecw2
1810	ENSMUSG00000042940	9230106D20Rik
1811	ENSMUSG00000042985	Upk3b
1812	ENSMUSG00000042997	Nhlrc3
1813	ENSMUSG00000043089	Mmp1a
1814	ENSMUSG00000043102	Qrfp
1815	ENSMUSG00000043119	Olfr448
1816	ENSMUSG00000043140	Tmem186
1817	ENSMUSG00000043168	4930426D05Rik
1818	ENSMUSG00000043207	Zmpste24
1819	ENSMUSG00000043251	Exoc3l
1820	ENSMUSG00000043384	Gprasp1
1821	ENSMUSG00000043432	Leng9
1822	ENSMUSG00000043613	Mmp3
1823	ENSMUSG00000043639	Rbm20
1824	ENSMUSG00000043659	Npsr1
1825	ENSMUSG00000043670	Diras1
1826	ENSMUSG00000043683	Fem1a
1827	ENSMUSG00000043702	Pde12
1828	ENSMUSG00000043705	Capn13
1829	ENSMUSG00000043716	Rpl7
1830	ENSMUSG00000043794	D830025C05Rik
1831	ENSMUSG00000043811	Rtn4r
1832	ENSMUSG00000043859	1700049L16Rik
1833	ENSMUSG00000043911	Olfr922
1834	ENSMUSG00000043913	Ccdc60
1835	ENSMUSG00000043943	Naalad2
1836	ENSMUSG00000044014	Npy5r
1837	ENSMUSG00000044026	Slc35g1
1838	ENSMUSG00000044095	Ccdc166
1839	ENSMUSG00000044139	Prss53
1840	ENSMUSG00000044150	A830080D01Rik
1841	ENSMUSG00000044164	Rnf182
1842	ENSMUSG00000044170	Olfr1384
1843	ENSMUSG00000044176	Spink10
1844	ENSMUSG00000044206	Vsig4
1845	ENSMUSG00000044216	Kcnj4
1846	ENSMUSG00000044361	BC024139
1847	ENSMUSG00000044362	Ccdc89
1848	ENSMUSG00000044454	Olfr867
1849	ENSMUSG00000044469	Tnfaip8l1
1850	ENSMUSG00000044475	Ascc1
1851	ENSMUSG00000044499	Hs3st5
1852	ENSMUSG00000044544	4921513I03Rik
1853	ENSMUSG00000044626	Liph
1854	ENSMUSG00000044628	Rnf208
1855	ENSMUSG00000044681	Cnpy1
1856	ENSMUSG00000044716	Dok7
1857	ENSMUSG00000044724	Gpr152
1858	ENSMUSG00000044798	Olfr923
1859	ENSMUSG00000044827	Tlr1
1860	ENSMUSG00000044912	Syt16
1861	ENSMUSG00000044951	Mylk4
1862	ENSMUSG00000044957	Pp2d1
1863	ENSMUSG00000044986	Tst
1864	ENSMUSG00000045010	Gm4779
1865	ENSMUSG00000045071	E130308A19Rik
1866	ENSMUSG00000045078	Rnf216
1867	ENSMUSG00000045091	Aqp12
1868	ENSMUSG00000045103	Dmd
1869	ENSMUSG00000045111	Taar6
1870	ENSMUSG00000045136	Tubb2b
1871	ENSMUSG00000045178	4933411O13Rik
1872	ENSMUSG00000045215	Asxl3
1873	ENSMUSG00000045231	BC106179
1874	ENSMUSG00000045246	Kcng4
1875	ENSMUSG00000045273	Cenph
1876	ENSMUSG00000045282	Tmem86b
1877	ENSMUSG00000045331	2310079G19Rik
1878	ENSMUSG00000045340	Vmn1r70
1879	ENSMUSG00000045374	Wdr81
1880	ENSMUSG00000045441	Gprin3
1881	ENSMUSG00000045471	Hcrt
1882	ENSMUSG00000045482	Trrap
1883	ENSMUSG00000045518	Onecut3
1884	ENSMUSG00000045534	Kcna5
1885	ENSMUSG00000045545	Krt14
1886	ENSMUSG00000045555	Mettl24
1887	ENSMUSG00000045613	Chrm2
1888	ENSMUSG00000045648	Vwc2l
1889	ENSMUSG00000045790	Ccdc149
1890	ENSMUSG00000045802	Hsf3
1891	ENSMUSG00000045826	Ptprcap
1892	ENSMUSG00000045946	Gm9804
1893	ENSMUSG00000045954	Sdpr
1894	ENSMUSG00000045991	Onecut2
1895	ENSMUSG00000046031	Fam26f
1896	ENSMUSG00000046049	Rp1l1
1897	ENSMUSG00000046111	5830418K08Rik
1898	ENSMUSG00000046138	9930021J03Rik
1899	ENSMUSG00000046192	Iqub
1900	ENSMUSG00000046207	Pik3r6
1901	ENSMUSG00000046269	Usp27x
1902	ENSMUSG00000046345	Smco1
1903	ENSMUSG00000046442	Ppm1e
1904	ENSMUSG00000046449	C77370
1905	ENSMUSG00000046456	Tmem150b
1906	ENSMUSG00000046516	Cox17
1907	ENSMUSG00000046605	B3gntl1
1908	ENSMUSG00000046650	Olfr1440
1909	ENSMUSG00000046652	Tas2r143
1910	ENSMUSG00000046691	Chtf8
1911	ENSMUSG00000046709	Mapk10
1912	ENSMUSG00000046761	Fam83h
1913	ENSMUSG00000046774	8030474K03Rik
1914	ENSMUSG00000046806	3110062M04Rik
1915	ENSMUSG00000046807	Fam211b
1916	ENSMUSG00000046808	Atp10d
1917	ENSMUSG00000046822	Slc39a3
1918	ENSMUSG00000046840	0610008F07Rik
1919	ENSMUSG00000046845	Il1f10
1920	ENSMUSG00000046854	Pip5kl1
1921	ENSMUSG00000046876	Atxn1
1922	ENSMUSG00000046909	Tefm
1923	ENSMUSG00000046949	Nqo2
1924	ENSMUSG00000046985	Tapt1
1925	ENSMUSG00000046991	Wdr27
1926	ENSMUSG00000046993	Gm5637
1927	ENSMUSG00000046994	Mars2
1928	ENSMUSG00000046999	1110032F04Rik
1929	ENSMUSG00000047045	Tmem164
1930	ENSMUSG00000047094	Ofcc1
1931	ENSMUSG00000047108	Dnajb7
1932	ENSMUSG00000047116	9430041J12Rik
1933	ENSMUSG00000047123	Ticam1
1934	ENSMUSG00000047141	Zfp654
1935	ENSMUSG00000047146	Tet1
1936	ENSMUSG00000047161	Chst9
1937	ENSMUSG00000047180	Neurl3
1938	ENSMUSG00000047193	Dync2h1
1939	ENSMUSG00000047216	Cdh19
1940	ENSMUSG00000047250	Ptgs1
1941	ENSMUSG00000047363	Cstad
1942	ENSMUSG00000047371	Zfp768
1943	ENSMUSG00000047388	Atmin
1944	ENSMUSG00000047394	Odf3b
1945	ENSMUSG00000047414	Flrt2
1946	ENSMUSG00000047446	Arl4a
1947	ENSMUSG00000047501	Cldn4
1948	ENSMUSG00000047508	Mbd3l2
1949	ENSMUSG00000047517	Dmbt1
1950	ENSMUSG00000047531	Rtp2
1951	ENSMUSG00000047562	Mmp10
1952	ENSMUSG00000047632	Fgfbp3
1953	ENSMUSG00000047652	Pea15b
1954	ENSMUSG00000047667	Olfr26
1955	ENSMUSG00000047678	Gpr82
1956	ENSMUSG00000047692	4930533K18Rik
1957	ENSMUSG00000047749	Zc3hav1l
1958	ENSMUSG00000047822	Gm6484
1959	ENSMUSG00000047844	Bex4
1960	ENSMUSG00000047888	Tnrc6b
1961	ENSMUSG00000047909	Ankrd16
1962	ENSMUSG00000047965	Rpl9-ps7
1963	ENSMUSG00000047976	Kcna1
1964	ENSMUSG00000048040	Arxes2
1965	ENSMUSG00000048067	Olfr1349
1966	ENSMUSG00000048120	Entpd1
1967	ENSMUSG00000048155	H2bfm
1968	ENSMUSG00000048215	A630023P12Rik
1969	ENSMUSG00000048232	Fbxo10
1970	ENSMUSG00000048234	Rnf149
1971	ENSMUSG00000048236	Ovch2
1972	ENSMUSG00000048240	Gng7
1973	ENSMUSG00000048271	Rbm33
1974	ENSMUSG00000048284	Tas2r126
1975	ENSMUSG00000048355	Arxes1
1976	ENSMUSG00000048377	Foxi2
1977	ENSMUSG00000048399	Tprg
1978	ENSMUSG00000048402	Gli2
1979	ENSMUSG00000048424	Ranbp3l
1980	ENSMUSG00000048445	Ccdc57
1981	ENSMUSG00000048450	Msx1
1982	ENSMUSG00000048483	Zdhhc22
1983	ENSMUSG00000048486	Fitm2
1984	ENSMUSG00000048501	Olfr938
1985	ENSMUSG00000048612	Myof
1986	ENSMUSG00000048621	Gm6377
1987	ENSMUSG00000048701	Ccdc6
1988	ENSMUSG00000048756	Foxo3
1989	ENSMUSG00000048782	Insc
1990	ENSMUSG00000048826	Dact2
1991	ENSMUSG00000048827	Pkd1l3
1992	ENSMUSG00000048897	Zfp710
1993	ENSMUSG00000048938	Nr1h5
1994	ENSMUSG00000048939	Atp13a5
1995	ENSMUSG00000048970	C1galt1c1
1996	ENSMUSG00000049018	Olfr368
1997	ENSMUSG00000049037	Clec4a1
1998	ENSMUSG00000049106	Dcaf5
[truncated: 1,885 more rows]

## Sheet: Table S12
Table S12. Functional categories of the genes (p < 0.05) with top 5% XP-CLR score in classical inbred mice strains as compared to wild and wild-derived inbred mice.
Ontology	ID	Description	p value	Gene ratio	Count
BP	GO:0042391	regulation of membrane potential	5.94386e-06	0.0335968	85
BP	GO:0031346	positive regulation of cell projection organization	0.000422928	0.0324111	82
BP	GO:0055074	calcium ion homeostasis	0.00282292	0.0316206	80
CC	GO:0005911	cell-cell junction	9.34565e-05	0.0316081	80
BP	GO:0007409	axonogenesis	0.00142003	0.0312253	79
BP	GO:0045666	positive regulation of neuron differentiation	0.00170808	0.03083	78
CC	GO:0031012	extracellular matrix	0.00204037	0.0308179	78
BP	GO:0045785	positive regulation of cell adhesion	7.24226e-05	0.0304348	77
BP	GO:0060537	muscle tissue development	0.00306627	0.0304348	77
BP	GO:0034765	regulation of ion transmembrane transport	0.0061443	0.0304348	77
BP	GO:0009611	response to wounding	0.0107	0.0300395	76
BP	GO:0120031	plasma membrane bounded cell projection assembly	0.0123091	0.0300395	76
MF	GO:0031267	small GTPase binding	0.000584317	0.029964	75
MF	GO:0046873	metal ion transmembrane transporter activity	0.000820427	0.029964	75
BP	GO:0031589	cell-substrate adhesion	1.3207e-07	0.0296443	75
BP	GO:0015672	monovalent inorganic cation transport	0.00390048	0.0296443	75
BP	GO:0006874	cellular calcium ion homeostasis	0.0081226	0.0296443	75
BP	GO:0072511	divalent inorganic cation transport	0.00853491	0.0296443	75
BP	GO:0010035	response to inorganic substance	0.0222103	0.0296443	75
MF	GO:0017016	Ras GTPase binding	0.000326347	0.0295645	74
BP	GO:0070838	divalent metal ion transport	0.010528	0.029249	74
BP	GO:1903532	positive regulation of secretion by cell	0.0174821	0.029249	74
MF	GO:0015267	channel activity	0.00660355	0.029165	73
MF	GO:0022803	passive transmembrane transporter activity	0.00660355	0.029165	73
BP	GO:0014706	striated muscle tissue development	0.00420112	0.0288538	73
BP	GO:0050808	synapse organization	0.00551681	0.0288538	73
CC	GO:0098984	neuron to neuron synapse	0.000633783	0.0288424	73
BP	GO:0042326	negative regulation of phosphorylation	0.0173288	0.0284585	72
CC	GO:0099572	postsynaptic specialization	0.00203308	0.0284473	72
BP	GO:0006979	response to oxidative stress	0.000518885	0.0280632	71
BP	GO:0007517	muscle organ development	0.00224108	0.0280632	71
BP	GO:0008015	blood circulation	0.0488271	0.0280632	71
MF	GO:0005216	ion channel activity	0.00521825	0.0275669	69
MF	GO:0003779	actin binding	0.00686994	0.0275669	69
BP	GO:0016311	dephosphorylation	0.00011336	0.0272727	69
BP	GO:0032535	regulation of cellular component size	0.00118009	0.0272727	69
BP	GO:0048638	regulation of developmental growth	0.00144045	0.0272727	69
BP	GO:0010959	regulation of metal ion transport	0.00544703	0.0272727	69
BP	GO:0006816	calcium ion transport	0.00608036	0.0272727	69
BP	GO:0001933	negative regulation of protein phosphorylation	0.00762686	0.0268775	68
BP	GO:0001558	regulation of cell growth	0.0147036	0.0268775	68
BP	GO:0061458	reproductive system development	0.0399274	0.0268775	68
BP	GO:0048732	gland development	0.0483696	0.0268775	68
CC	GO:0032279	asymmetric synapse	0.00124535	0.0268669	68
BP	GO:0006887	exocytosis	0.000532557	0.0264822	67
BP	GO:0030900	forebrain development	0.00109195	0.0264822	67
CC	GO:0045211	postsynaptic membrane	0.000427978	0.0264718	67
CC	GO:0014069	postsynaptic density	0.00162464	0.0264718	67
BP	GO:0010976	positive regulation of neuron projection development	0.000609802	0.026087	66
BP	GO:0034329	cell junction assembly	0.00101154	0.026087	66
BP	GO:0071900	regulation of protein serine/threonine kinase activity	0.0230804	0.026087	66
CC	GO:0045177	apical part of cell	0.0104794	0.0260766	66
BP	GO:0001505	regulation of neurotransmitter levels	0.00174137	0.0256917	65
CC	GO:0043235	receptor complex	0.00417886	0.0256815	65
BP	GO:0010769	regulation of cell morphogenesis involved in differentiation	0.000268681	0.0252964	64
BP	GO:0051346	negative regulation of hydrolase activity	0.00797176	0.0252964	64
BP	GO:0007015	actin filament organization	0.0121832	0.0252964	64
CC	GO:0098589	membrane region	0.00292685	0.0252864	64
BP	GO:0062197	cellular response to chemical stress	5.75069e-05	0.0249012	63
CC	GO:1990351	transporter complex	5.06444e-05	0.0248913	63
CC	GO:0062023	collagen-containing extracellular matrix	0.00100283	0.0248913	63
CC	GO:0045121	membrane raft	0.00199823	0.0248913	63
CC	GO:0098857	membrane microdomain	0.00213442	0.0248913	63
MF	GO:0042578	phosphoric ester hydrolase activity	0.0020927	0.0247703	62
BP	GO:0010256	endomembrane system organization	0.013871	0.0245059	62
CC	GO:1902495	transmembrane transporter complex	3.27131e-05	0.0244962	62
MF	GO:0004857	enzyme inhibitor activity	0.0126889	0.0243708	61
BP	GO:0040013	negative regulation of locomotion	0.000121666	0.0241107	61
BP	GO:0042060	wound healing	0.00403207	0.0241107	61
BP	GO:0070997	neuron death	0.0461833	0.0241107	61
CC	GO:0034702	ion channel complex	1.34437e-05	0.0241011	61
BP	GO:0043087	regulation of GTPase activity	3.62086e-05	0.0237154	60
BP	GO:0051480	regulation of cytosolic calcium ion concentration	0.0121756	0.0237154	60
BP	GO:0009636	response to toxic substance	0.00431359	0.0233202	59
CC	GO:0030141	secretory granule	0.0237243	0.0233109	59
MF	GO:0005261	cation channel activity	0.00233455	0.0231722	58
BP	GO:0051271	negative regulation of cellular component movement	0.00066994	0.0229249	58
BP	GO:0001655	urogenital system development	0.00460404	0.0229249	58
BP	GO:0050878	regulation of body fluid levels	0.00460404	0.0229249	58
MF	GO:0022836	gated channel activity	0.00454222	0.0227727	57
BP	GO:0034599	cellular response to oxidative stress	1.95415e-05	0.0221344	56
BP	GO:0030198	extracellular matrix organization	3.04522e-05	0.0221344	56
BP	GO:0043062	extracellular structure organization	3.39429e-05	0.0221344	56
BP	GO:0045927	positive regulation of growth	0.00120801	0.0221344	56
BP	GO:0007178	transmembrane receptor protein serine/threonine kinase signaling pathway	0.0262301	0.0221344	56
CC	GO:0019898	extrinsic component of membrane	0.00159698	0.0221256	56
BP	GO:0030336	negative regulation of cell migration	4.84424e-05	0.0217391	55
BP	GO:2000146	negative regulation of cell motility	0.000178806	0.0217391	55
BP	GO:0070372	regulation of ERK1 and ERK2 cascade	0.00249898	0.0217391	55
BP	GO:0070371	ERK1 and ERK2 cascade	0.00763834	0.0217391	55
BP	GO:0032956	regulation of actin cytoskeleton organization	0.0284577	0.0213439	54
BP	GO:1904062	regulation of cation transmembrane transport	0.0376944	0.0213439	54
BP	GO:0006836	neurotransmitter transport	0.00304496	0.0209486	53
BP	GO:0046677	response to antibiotic	0.00326758	0.0209486	53
BP	GO:1901342	regulation of vasculature development	0.0318602	0.0209486	53
CC	GO:0031253	cell projection membrane	0.00194855	0.0209403	53
BP	GO:0043270	positive regulation of ion transport	0.0195331	0.0205534	52
BP	GO:0090287	regulation of cellular response to growth factor stimulus	0.000922383	0.0201581	51
BP	GO:0045765	regulation of angiogenesis	0.0112207	0.0201581	51
CC	GO:0005938	cell cortex	0.0124161	0.0201501	51
CC	GO:0012506	vesicle membrane	0.0337631	0.0201501	51
BP	GO:0006605	protein targeting	0.000631494	0.0197628	50
BP	GO:0016358	dendrite development	0.00728746	0.0197628	50
BP	GO:0044282	small molecule catabolic process	0.0223002	0.0197628	50
BP	GO:0060485	mesenchyme development	0.00271204	0.0193676	49
MF	GO:0050839	cell adhesion molecule binding	0.000410429	0.019177	48
MF	GO:0016791	phosphatase activity	0.00254823	0.019177	48
MF	GO:0050662	coenzyme binding	0.0189203	0.019177	48
MF	GO:0060589	nucleoside-triphosphatase regulator activity	0.0211642	0.019177	48
BP	GO:0010810	regulation of cell-substrate adhesion	1.20584e-05	0.0189723	48
BP	GO:0048588	developmental cell growth	0.0018	0.0189723	48
BP	GO:0002253	activation of immune response	0.00555144	0.0189723	48
BP	GO:0072001	renal system development	0.0228793	0.0189723	48
CC	GO:0034703	cation channel complex	3.20443e-05	0.0189648	48
CC	GO:0099240	intrinsic component of synaptic membrane	0.000345033	0.0189648	48
CC	GO:0030659	cytoplasmic vesicle membrane	0.027958	0.0189648	48
CC	GO:0016324	apical plasma membrane	0.0476205	0.0189648	48
BP	GO:0060560	developmental growth involved in morphogenesis	0.00634657	0.0185771	47
BP	GO:0090596	sensory organ morphogenesis	0.0370237	0.0185771	47
BP	GO:0017157	regulation of exocytosis	0.00144664	0.0181818	46
BP	GO:0099003	vesicle-mediated transport in synapse	0.00202357	0.0181818	46
BP	GO:0022898	regulation of transmembrane transporter activity	0.00677196	0.0181818	46
BP	GO:0032409	regulation of transporter activity	0.0130397	0.0181818	46
BP	GO:0031098	stress-activated protein kinase signaling cascade	0.0340221	0.0181818	46
BP	GO:0043405	regulation of MAP kinase activity	0.0357959	0.0181818	46
BP	GO:0051402	neuron apoptotic process	0.0436107	0.0181818	46
CC	GO:0000151	ubiquitin ligase complex	0.0157006	0.0181746	46
BP	GO:0007160	cell-matrix adhesion	3.43974e-05	0.0177866	45
BP	GO:0043547	positive regulation of GTPase activity	0.000199908	0.0177866	45
BP	GO:0045055	regulated exocytosis	0.00584687	0.0177866	45
BP	GO:0001818	negative regulation of cytokine production	0.00886933	0.0177866	45
BP	GO:0051604	protein maturation	0.0295101	0.0177866	45
BP	GO:1901653	cellular response to peptide	0.0402246	0.0177866	45
CC	GO:0099699	integral component of synaptic membrane	0.000400752	0.0177795	45
MF	GO:0003713	transcription coactivator activity	0.0126258	0.0175789	44
MF	GO:0016746	transferase activity, transferring acyl groups	0.0232068	0.0175789	44
BP	GO:0006470	protein dephosphorylation	0.00314904	0.0173913	44
BP	GO:0032412	regulation of ion transmembrane transporter activity	0.0101283	0.0173913	44
BP	GO:0051924	regulation of calcium ion transport	0.0253584	0.0173913	44
BP	GO:0090132	epithelium migration	0.0474265	0.0173913	44
BP	GO:0070588	calcium ion transmembrane transport	0.049768	0.0173913	44
CC	GO:0098791	Golgi apparatus subcompartment	0.0451188	0.0173844	44
MF	GO:0030695	GTPase regulator activity	0.0162971	0.0171794	43
BP	GO:0048639	positive regulation of developmental growth	0.000499122	0.016996	43
BP	GO:0099504	synaptic vesicle cycle	0.00090024	0.016996	43
BP	GO:0090150	establishment of protein localization to membrane	0.00130567	0.016996	43
BP	GO:0048738	cardiac muscle tissue development	0.0180266	0.016996	43
BP	GO:0048762	mesenchymal cell differentiation	0.00125378	0.0166008	42
BP	GO:0002064	epithelial cell development	0.0160079	0.0166008	42
BP	GO:0007568	aging	0.0170455	0.0166008	42
BP	GO:0110053	regulation of actin filament organization	0.0244638	0.0166008	42
BP	GO:0051056	regulation of small GTPase mediated signal transduction	0.0274371	0.0166008	42
BP	GO:0051403	stress-activated MAPK cascade	0.0274371	0.0166008	42
BP	GO:0010038	response to metal ion	0.0491304	0.0166008	42
MF	GO:1901681	sulfur compound binding	0.0299363	0.0163803	41
BP	GO:0000302	response to reactive oxygen species	0.000487305	0.0162055	41
BP	GO:0007163	establishment or maintenance of cell polarity	0.00247663	0.0162055	41
CC	GO:0005759	mitochondrial matrix	0.0456759	0.0161991	41
MF	GO:0005096	GTPase activator activity	0.0198314	0.0159808	40
BP	GO:0050770	regulation of axonogenesis	0.00138503	0.0158103	40
BP	GO:0008361	regulation of cell size	0.00183175	0.0158103	40
BP	GO:0090092	regulation of transmembrane receptor protein serine/threonine kinase signaling pathway	0.0141163	0.0158103	40
BP	GO:0033002	muscle cell proliferation	0.0161049	0.0158103	40
BP	GO:0007626	locomotory behavior	0.0371298	0.0158103	40
BP	GO:0006520	cellular amino acid metabolic process	0.041348	0.0158103	40
CC	GO:0042734	presynaptic membrane	0.000560096	0.015804	40
CC	GO:0016323	basolateral plasma membrane	0.0119566	0.015804	40
MF	GO:0061134	peptidase regulator activity	0.0304685	0.0155813	39
MF	GO:0061659	ubiquitin-like protein ligase activity	0.0403939	0.0155813	39
BP	GO:0010770	positive regulation of cell morphogenesis involved in differentiation	0.000335901	0.015415	39
BP	GO:0007269	neurotransmitter secretion	0.00046976	0.015415	39
BP	GO:0099643	signal release from synapse	0.00046976	0.015415	39
BP	GO:0006813	potassium ion transport	0.0251112	0.015415	39
BP	GO:0070302	regulation of stress-activated protein kinase signaling cascade	0.0251112	0.015415	39
BP	GO:0043583	ear development	0.0317826	0.015415	39
BP	GO:0021537	telencephalon development	0.0442569	0.015415	39
MF	GO:0008237	metallopeptidase activity	0.000269941	0.0151818	38
MF	GO:0061630	ubiquitin protein ligase activity	0.0365382	0.0151818	38
MF	GO:0016747	transferase activity, transferring acyl groups other than amino-acyl groups	0.0386579	0.0151818	38
BP	GO:0035265	organ growth	0.0106087	0.0150198	38
BP	GO:0046578	regulation of Ras protein signal transduction	0.0237806	0.0150198	38
BP	GO:0032872	regulation of stress-activated MAPK cascade	0.034033	0.0150198	38
CC	GO:0042383	sarcolemma	4.6459e-05	0.0150138	38
MF	GO:0060090	molecular adaptor activity	0.0487254	0.0147823	37
BP	GO:0060401	cytosolic calcium ion transport	0.000397328	0.0146245	37
BP	GO:0098742	cell-cell adhesion via plasma-membrane adhesion molecules	0.00717626	0.0146245	37
BP	GO:0031032	actomyosin structure organization	0.00776218	0.0146245	37
BP	GO:1903708	positive regulation of hemopoiesis	0.00976367	0.0146245	37
CC	GO:0019897	extrinsic component of plasma membrane	0.00107732	0.0146187	37
CC	GO:0098858	actin-based cell projection	0.00892862	0.0146187	37
BP	GO:1990138	neuron projection extension	0.00550412	0.0142292	36
BP	GO:0060538	skeletal muscle organ development	0.012997	0.0142292	36
BP	GO:0006814	sodium ion transport	0.0197373	0.0142292	36
BP	GO:0070374	positive regulation of ERK1 and ERK2 cascade	0.0290059	0.0142292	36
BP	GO:0016485	protein processing	0.0368558	0.0142292	36
MF	GO:0031406	carboxylic acid binding	0.0312982	0.0139832	35
BP	GO:0007519	skeletal muscle tissue development	0.0110992	0.013834	35
BP	GO:0016054	organic acid catabolic process	0.0372416	0.013834	35
BP	GO:0046395	carboxylic acid catabolic process	0.0372416	0.013834	35
BP	GO:0051651	maintenance of location in cell	0.0394924	0.013834	35
BP	GO:0043406	positive regulation of MAP kinase activity	0.046861	0.013834	35
MF	GO:0004721	phosphoprotein phosphatase activity	0.00297024	0.0135837	34
MF	GO:0030674	protein-macromolecule adaptor activity	0.00861829	0.0135837	34
MF	GO:0030414	peptidase inhibitor activity	0.0401606	0.0135837	34
BP	GO:0051588	regulation of neurotransmitter transport	0.00673774	0.0134387	34
BP	GO:1902115	regulation of organelle assembly	0.035399	0.0134387	34
BP	GO:0002764	immune response-regulating signaling pathway	0.0399145	0.0134387	34
CC	GO:0098862	cluster of actin-based cell projections	0.0118275	0.0134334	34
MF	GO:0061135	endopeptidase regulator activity	0.0483192	0.0131842	33
BP	GO:0050817	coagulation	0.00138296	0.0130435	33
BP	GO:0050773	regulation of dendrite development	0.0210868	0.0130435	33
BP	GO:0000209	protein polyubiquitination	0.0241918	0.0130435	33
BP	GO:0002757	immune response-activating signal transduction	0.0258729	0.0130435	33
BP	GO:0006469	negative regulation of protein kinase activity	0.031466	0.0130435	33
BP	GO:0030307	positive regulation of cell growth	0.031466	0.0130435	33
BP	GO:0071236	cellular response to antibiotic	0.031466	0.0130435	33
BP	GO:1901888	regulation of cell junction assembly	0.0356816	0.0130435	33
CC	GO:0044306	neuron projection terminus	0.0476082	0.0130383	33
MF	GO:0004866	endopeptidase inhibitor activity	0.0488015	0.0127847	32
BP	GO:0010811	positive regulation of cell-substrate adhesion	3.61726e-05	0.0126482	32
BP	GO:0016079	synaptic vesicle exocytosis	0.000222977	0.0126482	32
BP	GO:0035303	regulation of dephosphorylation	0.0048428	0.0126482	32
BP	GO:1902107	positive regulation of leukocyte differentiation	0.00636026	0.0126482	32
BP	GO:1901605	alpha-amino acid metabolic process	0.0210224	0.0126482	32
BP	GO:1903305	regulation of regulated secretory pathway	0.0259002	0.0126482	32
BP	GO:1905475	regulation of protein localization to membrane	0.0296128	0.0126482	32
BP	GO:0006364	rRNA processing	0.0316164	0.0126482	32
BP	GO:0055002	striated muscle cell development	0.0337224	0.0126482	32
BP	GO:0002429	immune response-activating cell surface receptor signaling pathway	0.0382529	0.0126482	32
BP	GO:0007266	Rho protein signal transduction	0.0458886	0.0126482	32
CC	GO:0098936	intrinsic component of postsynaptic membrane	0.0125647	0.0126432	32
CC	GO:0098562	cytoplasmic side of membrane	0.0146501	0.0126432	32
CC	GO:0019867	outer membrane	0.0242293	0.0126432	32
CC	GO:0031968	organelle outer membrane	0.0242293	0.0126432	32
CC	GO:0000775	chromosome, centromeric region	0.0336557	0.0126432	32
MF	GO:0019838	growth factor binding	0.00114234	0.0123851	31
MF	GO:0017137	Rab GTPase binding	0.0111652	0.0123851	31
MF	GO:0140030	modification-dependent protein binding	0.0131423	0.0123851	31
BP	GO:0034614	cellular response to reactive oxygen species	0.00147875	0.012253	31
BP	GO:0060402	calcium ion transport into cytosol	0.00346157	0.012253	31
BP	GO:0045216	cell-cell junction organization	0.00953843	0.012253	31
BP	GO:0097237	cellular response to toxic substance	0.0103747	0.012253	31
BP	GO:0043271	negative regulation of ion transport	0.0132496	0.012253	31
BP	GO:0031644	regulation of nervous system process	0.0155012	0.012253	31
BP	GO:0071772	response to BMP	0.0241412	0.012253	31
BP	GO:0071773	cellular response to BMP stimulus	0.0241412	0.012253	31
BP	GO:0034767	positive regulation of ion transmembrane transport	0.0277355	0.012253	31
BP	GO:0001764	neuron migration	0.0385284	0.012253	31
BP	GO:0061351	neural precursor cell proliferation	0.0410218	0.012253	31
CC	GO:0070160	tight junction	7.39423e-05	0.0122481	31
BP	GO:0042542	response to hydrogen peroxide	7.36727e-05	0.0118577	30
BP	GO:0098693	regulation of synaptic vesicle cycle	0.00213535	0.0118577	30
BP	GO:0002244	hematopoietic progenitor cell differentiation	0.00711022	0.0118577	30
BP	GO:0007596	blood coagulation	0.00711022	0.0118577	30
BP	GO:0007599	hemostasis	0.00850841	0.0118577	30
BP	GO:0030509	BMP signaling pathway	0.017866	0.0118577	30
BP	GO:0048634	regulation of muscle organ development	0.0387654	0.0118577	30
CC	GO:0043296	apical junction complex	0.00101474	0.011853	30
CC	GO:0099055	integral component of postsynaptic membrane	0.0181701	0.011853	30
MF	GO:0008201	heparin binding	0.0115283	0.0115861	29
BP	GO:0036473	cell death in response to oxidative stress	7.42352e-07	0.0114625	29
BP	GO:1902882	regulation of response to oxidative stress	9.5145e-07	0.0114625	29
BP	GO:0050851	antigen receptor-mediated signaling pathway	0.0190717	0.0114625	29
BP	GO:0051017	actin filament bundle assembly	0.025739	0.0114625	29
BP	GO:0061572	actin filament bundle organization	0.0318283	0.0114625	29
BP	GO:0032874	positive regulation of stress-activated MAPK cascade	0.0364602	0.0114625	29
BP	GO:0070304	positive regulation of stress-activated protein kinase signaling cascade	0.0389584	0.0114625	29
BP	GO:0016202	regulation of striated muscle tissue development	0.0472217	0.0114625	29
CC	GO:0005923	bicellular tight junction	0.000151207	0.0114579	29
CC	GO:0005741	mitochondrial outer membrane	0.0301363	0.0114579	29
MF	GO:0017124	SH3 domain binding	0.00154061	0.0111866	28
MF	GO:0015085	calcium ion transmembrane transporter activity	0.00472655	0.0111866	28
MF	GO:0005201	extracellular matrix structural constituent	0.00523487	0.0111866	28
MF	GO:0022843	voltage-gated cation channel activity	0.00851042	0.0111866	28
MF	GO:0017048	Rho GTPase binding	0.0414609	0.0111866	28
BP	GO:1900407	regulation of cellular response to oxidative stress	3.24777e-07	0.0110672	28
BP	GO:0006612	protein targeting to membrane	5.42541e-05	0.0110672	28
BP	GO:0001837	epithelial to mesenchymal transition	0.00255474	0.0110672	28
BP	GO:0046928	regulation of neurotransmitter secretion	0.0028566	0.0110672	28
BP	GO:1904064	positive regulation of cation transmembrane transport	0.0391012	0.0110672	28
CC	GO:0009898	cytoplasmic side of plasma membrane	0.0324279	0.0110628	28
BP	GO:0060078	regulation of postsynaptic membrane potential	0.000270473	0.0106719	27
BP	GO:0061387	regulation of extent of cell growth	0.00234704	0.0106719	27
BP	GO:0001508	action potential	0.00369101	0.0106719	27
BP	GO:0035637	multicellular organismal signaling	0.0110456	0.0106719	27
BP	GO:0021543	pallium development	0.0273732	0.0106719	27
BP	GO:0048015	phosphatidylinositol-mediated signaling	0.0391869	0.0106719	27
BP	GO:0048017	inositol lipid-mediated signaling	0.0478962	0.0106719	27
CC	GO:0000776	kinetochore	0.00487563	0.0106677	27
BP	GO:0031532	actin cytoskeleton reorganization	0.000133364	0.0102767	26
BP	GO:0001952	regulation of cell-matrix adhesion	0.000745529	0.0102767	26
BP	GO:0055007	cardiac muscle cell differentiation	0.0197238	0.0102767	26
BP	GO:0008360	regulation of cell shape	0.0420379	0.0102767	26
BP	GO:0071248	cellular response to metal ion	0.0420379	0.0102767	26
CC	GO:0005604	basement membrane	0.00030069	0.0102726	26
CC	GO:0034399	nuclear periphery	0.000729822	0.0102726	26
MF	GO:0008238	exopeptidase activity	0.000316269	0.00998801	25
MF	GO:0005262	calcium channel activity	0.00591715	0.00998801	25
MF	GO:0015276	ligand-gated ion channel activity	0.0158032	0.00998801	25
MF	GO:0022834	ligand-gated channel activity	0.0205164	0.00998801	25
MF	GO:0016247	channel regulator activity	0.0444036	0.00998801	25
BP	GO:1903201	regulation of oxidative stress-induced cell death	8.0215e-07	0.00988142	25
BP	GO:0070301	cellular response to hydrogen peroxide	3.17463e-05	0.00988142	25
BP	GO:0099565	chemical synaptic transmission, postsynaptic	0.000123249	0.00988142	25
BP	GO:0060996	dendritic spine development	0.00552441	0.00988142	25
BP	GO:0051928	positive regulation of calcium ion transport	0.016234	0.00988142	25
BP	GO:0009791	post-embryonic development	0.0228307	0.00988142	25
BP	GO:0048675	axon extension	0.0228307	0.00988142	25
BP	GO:0015698	inorganic anion transport	0.026827	0.00988142	25
BP	GO:0046330	positive regulation of JNK cascade	0.036403	0.00988142	25
CC	GO:0099634	postsynaptic specialization membrane	0.0186291	0.00987752	25
MF	GO:0030165	PDZ domain binding	0.00613751	0.00958849	24
MF	GO:0019842	vitamin binding	0.0328014	0.00958849	24
MF	GO:0044325	ion channel binding	0.0411679	0.00958849	24
BP	GO:0030510	regulation of BMP signaling pathway	0.000383722	0.00948617	24
BP	GO:0034446	substrate adhesion-dependent cell spreading	0.000968189	0.00948617	24
BP	GO:0097553	calcium ion transmembrane import into cytosol	0.03354	0.00948617	24
BP	GO:0042471	ear morphogenesis	0.0362003	0.00948617	24
CC	GO:0098982	GABA-ergic synapse	0.000831521	0.00948242	24
CC	GO:0098685	Schaffer collateral - CA1 synapse	0.00399516	0.00948242	24
MF	GO:0004713	protein tyrosine kinase activity	0.0350154	0.00918897	23
BP	GO:0090630	activation of GTPase activity	8.15713e-05	0.00909091	23
BP	GO:2000300	regulation of synaptic vesicle exocytosis	0.00222177	0.00909091	23
BP	GO:0055017	cardiac muscle tissue growth	0.00288523	0.00909091	23
BP	GO:0060419	heart growth	0.00828151	0.00909091	23
BP	GO:1902414	protein localization to cell junction	0.0137798	0.00909091	23
BP	GO:0010921	regulation of phosphatase activity	0.0200008	0.00909091	23
BP	GO:0042303	molting cycle	0.0306257	0.00909091	23
BP	GO:0042633	hair cycle	0.0306257	0.00909091	23
BP	GO:0051092	positive regulation of NF-kappaB transcription factor activity	0.0331851	0.00909091	23
CC	GO:0098889	intrinsic component of presynaptic membrane	0.0274557	0.00908732	23
BP	GO:0060079	excitatory postsynaptic potential	0.000401994	0.00869565	22
BP	GO:0140029	exocytic process	0.00193654	0.00869565	22
BP	GO:0030038	contractile actin filament bundle assembly	0.00546367	0.00869565	22
BP	GO:0043149	stress fiber assembly	0.00546367	0.00869565	22
BP	GO:1905477	positive regulation of protein localization to membrane	0.00546367	0.00869565	22
BP	GO:0038127	ERBB signaling pathway	0.00614711	0.00869565	22
BP	GO:0001776	leukocyte homeostasis	0.0106971	0.00869565	22
BP	GO:0007043	cell-cell junction assembly	0.0131449	0.00869565	22
BP	GO:2001023	regulation of response to drug	0.0327225	0.00869565	22
MF	GO:0004222	metalloendopeptidase activity	0.00849813	0.00838993	21
BP	GO:0021954	central nervous system neuron development	0.00221393	0.0083004	21
BP	GO:0045921	positive regulation of exocytosis	0.0071258	0.0083004	21
BP	GO:0055024	regulation of cardiac muscle tissue development	0.00800437	0.0083004	21
BP	GO:0110020	regulation of actomyosin structure organization	0.00800437	0.0083004	21
BP	GO:0050772	positive regulation of axonogenesis	0.00896889	0.0083004	21
BP	GO:0021987	cerebral cortex development	0.0138056	0.0083004	21
BP	GO:0045621	positive regulation of lymphocyte differentiation	0.0186352	0.0083004	21
BP	GO:0030516	regulation of axon extension	0.0270078	0.0083004	21
BP	GO:0090101	negative regulation of transmembrane receptor protein serine/threonine kinase signaling pathway	0.0270078	0.0083004	21
BP	GO:0043123	positive regulation of I-kappaB kinase/NF-kappaB signaling	0.0294891	0.0083004	21
BP	GO:0032414	positive regulation of ion transmembrane transporter activity	0.0379653	0.0083004	21
BP	GO:0005976	polysaccharide metabolic process	0.0411545	0.0083004	21
BP	GO:0042476	odontogenesis	0.0411545	0.0083004	21
CC	GO:0098948	intrinsic component of postsynaptic specialization membrane	0.0243077	0.00829712	21
CC	GO:0099056	integral component of presynaptic membrane	0.031581	0.00829712	21
BP	GO:0019226	transmission of nerve impulse	0.00503123	0.00790514	20
BP	GO:0009063	cellular amino acid catabolic process	0.00572026	0.00790514	20
BP	GO:0060998	regulation of dendritic spine development	0.00648481	0.00790514	20
BP	GO:0007173	epidermal growth factor receptor signaling pathway	0.0082643	0.00790514	20
BP	GO:0007009	plasma membrane organization	0.023875	0.00790514	20
BP	GO:0055006	cardiac cell development	0.0262167	0.00790514	20
BP	GO:0035725	sodium ion transmembrane transport	0.0314173	0.00790514	20
BP	GO:0032963	collagen metabolic process	0.0342896	0.00790514	20
BP	GO:0045446	endothelial cell differentiation	0.0373522	0.00790514	20
BP	GO:0022404	molting cycle process	0.0406112	0.00790514	20
BP	GO:0022405	hair cycle process	0.0406112	0.00790514	20
BP	GO:0009132	nucleoside diphosphate metabolic process	0.0477426	0.00790514	20
CC	GO:0016363	nuclear matrix	0.00340798	0.00790202	20
CC	GO:0031234	extrinsic component of cytoplasmic side of plasma membrane	0.0104136	0.00790202	20
CC	GO:0099060	integral component of postsynaptic specialization membrane	0.0259554	0.00790202	20
MF	GO:0004725	protein tyrosine phosphatase activity	0.0241124	0.00759089	19
MF	GO:0051219	phosphoprotein binding	0.0454973	0.00759089	19
BP	GO:0002260	lymphocyte homeostasis	0.00181592	0.00750988	19
BP	GO:0051899	membrane depolarization	0.00334039	0.00750988	19
BP	GO:0010717	regulation of epithelial to mesenchymal transition	0.0075062	0.00750988	19
BP	GO:0045639	positive regulation of myeloid cell differentiation	0.0252828	0.00750988	19
BP	GO:0055013	cardiac muscle cell development	0.0278188	0.00750988	19
BP	GO:0010522	regulation of calcium ion transport into cytosol	0.0334579	0.00750988	19
BP	GO:0050848	regulation of calcium-mediated signaling	0.0334579	0.00750988	19
BP	GO:0106027	neuron projection organization	0.0334579	0.00750988	19
BP	GO:0035418	protein localization to synapse	0.0399017	0.00750988	19
BP	GO:0042136	neurotransmitter biosynthetic process	0.0399017	0.00750988	19
BP	GO:0035249	synaptic transmission, glutamatergic	0.0434425	0.00750988	19
CC	GO:0034705	potassium channel complex	0.00759335	0.00750691	19
MF	GO:0004869	cysteine-type endopeptidase inhibitor activity	0.000905918	0.00719137	18
MF	GO:0099094	ligand-gated cation channel activity	0.0485769	0.00719137	18
BP	GO:1901606	alpha-amino acid catabolic process	0.00441673	0.00711462	18
BP	GO:0031646	positive regulation of nervous system process	0.00669787	0.00711462	18
BP	GO:0050818	regulation of coagulation	0.00764217	0.00711462	18
BP	GO:0007044	cell-substrate junction assembly	0.0125444	0.00711462	18
BP	GO:0150115	cell-substrate junction organization	0.0125444	0.00711462	18
BP	GO:0043648	dicarboxylic acid metabolic process	0.0140921	0.00711462	18
BP	GO:0070509	calcium ion import	0.0140921	0.00711462	18
BP	GO:0051492	regulation of stress fiber assembly	0.0176336	0.00711462	18
BP	GO:0045445	myoblast differentiation	0.0241902	0.00711462	18
BP	GO:0001704	formation of primary germ layer	0.0324452	0.00711462	18
BP	GO:0033865	nucleoside bisphosphate metabolic process	0.0464707	0.00711462	18
BP	GO:0033875	ribonucleoside bisphosphate metabolic process	0.0464707	0.00711462	18
BP	GO:0034032	purine nucleoside bisphosphate metabolic process	0.0464707	0.00711462	18
CC	GO:0005581	collagen trimer	0.0077974	0.00711181	18
CC	GO:0048786	presynaptic active zone	0.0219442	0.00711181	18
CC	GO:0031594	neuromuscular junction	0.0389403	0.00711181	18
CC	GO:0098839	postsynaptic density membrane	0.0389403	0.00711181	18
MF	GO:0019003	GDP binding	0.00930761	0.00679185	17
MF	GO:0008013	beta-catenin binding	0.026695	0.00679185	17
BP	GO:1903202	negative regulation of oxidative stress-induced cell death	7.28403e-05	0.00671937	17
BP	GO:1900408	negative regulation of cellular response to oxidative stress	9.5346e-05	0.00671937	17
BP	GO:1902883	negative regulation of response to oxidative stress	0.000203357	0.00671937	17
BP	GO:0140056	organelle localization by membrane tethering	0.00772656	0.00671937	17
BP	GO:0014855	striated muscle cell proliferation	0.0088344	0.00671937	17
BP	GO:0022406	membrane docking	0.0145912	0.00671937	17
BP	GO:0030838	positive regulation of actin filament polymerization	0.0455091	0.00671937	17
CC	GO:0008076	voltage-gated potassium channel complex	0.00907742	0.00671671	17
CC	GO:0044304	main axon	0.0232032	0.00671671	17
CC	GO:0030175	filopodium	0.0456461	0.00671671	17
BP	GO:0030104	water homeostasis	0.000528236	0.00632411	16
BP	GO:0060038	cardiac muscle cell proliferation	0.00215098	0.00632411	16
BP	GO:1904888	cranial skeletal system development	0.00423699	0.00632411	16
BP	GO:0060191	regulation of lipase activity	0.0116607	0.00632411	16
BP	GO:0045471	response to ethanol	0.0214609	0.00632411	16
BP	GO:0051966	regulation of synaptic transmission, glutamatergic	0.0214609	0.00632411	16
BP	GO:1902117	positive regulation of organelle assembly	0.0267772	0.00632411	16
BP	GO:2001259	positive regulation of cation channel activity	0.0297769	0.00632411	16
BP	GO:0006637	acyl-CoA metabolic process	0.0330177	0.00632411	16
BP	GO:0035383	thioester metabolic process	0.0330177	0.00632411	16
BP	GO:0045844	positive regulation of striated muscle tissue development	0.040261	0.00632411	16
BP	GO:0048636	positive regulation of muscle organ development	0.040261	0.00632411	16
BP	GO:0032526	response to retinoic acid	0.0442817	0.00632411	16
BP	GO:1901863	positive regulation of muscle tissue development	0.0442817	0.00632411	16
CC	GO:0060076	excitatory synapse	0.0154541	0.00632161	16
CC	GO:0044291	cell-cell contact zone	0.0334983	0.00632161	16
CC	GO:0043195	terminal bouton	0.0490079	0.00632161	16
MF	GO:0008235	metalloexopeptidase activity	0.00113065	0.00599281	15
MF	GO:0045296	cadherin binding	0.0161248	0.00599281	15
BP	GO:0035088	establishment or maintenance of apical/basal cell polarity	0.000428737	0.00592885	15
BP	GO:0061245	establishment or maintenance of bipolar cell polarity	0.000428737	0.00592885	15
BP	GO:0033619	membrane protein proteolysis	0.000687838	0.00592885	15
BP	GO:0048008	platelet-derived growth factor receptor signaling pathway	0.00563507	0.00592885	15
BP	GO:0048278	vesicle docking	0.00767859	0.00592885	15
BP	GO:0043647	inositol phosphate metabolic process	0.0102731	0.00592885	15
BP	GO:0043627	response to estrogen	0.0223103	0.00592885	15
BP	GO:0048645	animal organ formation	0.0313214	0.00592885	15
BP	GO:0060563	neuroepithelial cell differentiation	0.0313214	0.00592885	15
BP	GO:0048041	focal adhesion assembly	0.0348467	0.00592885	15
BP	GO:0055021	regulation of cardiac muscle tissue growth	0.0386507	0.00592885	15
BP	GO:0030193	regulation of blood coagulation	0.0427435	0.00592885	15
BP	GO:0003208	cardiac ventricle morphogenesis	0.0471345	0.00592885	15
BP	GO:0060976	coronary vasculature development	0.0471345	0.00592885	15
BP	GO:1900046	regulation of hemostasis	0.0471345	0.00592885	15
CC	GO:0008328	ionotropic glutamate receptor complex	0.00213565	0.00592651	15
CC	GO:0098878	neurotransmitter receptor complex	0.00307469	0.00592651	15
CC	GO:0030315	T-tubule	0.022978	0.00592651	15
MF	GO:0004180	carboxypeptidase activity	0.000261266	0.00559329	14
MF	GO:0048306	calcium-dependent protein binding	0.0424666	0.00559329	14
BP	GO:0021955	central nervous system neuron axonogenesis	0.000184748	0.0055336	14
BP	GO:1901031	regulation of response to reactive oxygen species	0.000325853	0.0055336	14
BP	GO:0050891	multicellular organismal water homeostasis	0.0014034	0.0055336	14
BP	GO:0098815	modulation of excitatory postsynaptic potential	0.00315391	0.0055336	14
BP	GO:1903533	regulation of protein targeting	0.00379627	0.0055336	14
BP	GO:0007528	neuromuscular junction development	0.0045411	0.0055336	14
BP	GO:0048538	thymus development	0.00539979	0.0055336	14
BP	GO:0042551	neuron maturation	0.0063843	0.0055336	14
BP	GO:0008347	glial cell migration	0.0102197	0.0055336	14
BP	GO:0003229	ventricular cardiac muscle tissue development	0.0136451	0.0055336	14
BP	GO:0010171	body morphogenesis	0.0136451	0.0055336	14
BP	GO:1903539	protein localization to postsynaptic membrane	0.0136451	0.0055336	14
BP	GO:0032507	maintenance of protein location in cell	0.0178946	0.0055336	14
BP	GO:0062237	protein localization to postsynapse	0.02308	0.0055336	14
BP	GO:0006940	regulation of smooth muscle contraction	0.026058	0.0055336	14
BP	GO:0043113	receptor clustering	0.0293108	0.0055336	14
BP	GO:0010633	negative regulation of epithelial cell migration	0.0328509	0.0055336	14
BP	GO:0001885	endothelial cell development	0.0366907	0.0055336	14
BP	GO:0061045	negative regulation of wound healing	0.0366907	0.0055336	14
CC	GO:0016328	lateral plasma membrane	0.00683451	0.00553141	14
CC	GO:0032421	stereocilium bundle	0.016411	0.00553141	14
MF	GO:0031593	polyubiquitin modification-dependent protein binding	0.0122318	0.00519377	13
BP	GO:0036474	cell death in response to hydrogen peroxide	0.000225475	0.00513834	13
BP	GO:0019228	neuronal action potential	0.00184126	0.00513834	13
BP	GO:0043029	T cell homeostasis	0.00228896	0.00513834	13
BP	GO:0060323	head morphogenesis	0.00228896	0.00513834	13
BP	GO:0060043	regulation of cardiac muscle cell proliferation	0.00505538	0.00513834	13
BP	GO:0001974	blood vessel remodeling	0.00605476	0.00513834	13
BP	GO:0001954	positive regulation of cell-matrix adhesion	0.00720527	0.00513834	13
BP	GO:0055025	positive regulation of cardiac muscle tissue development	0.0100204	0.00513834	13
BP	GO:0006081	cellular aldehyde metabolic process	0.0237257	0.00513834	13
BP	GO:0046847	filopodium assembly	0.0237257	0.00513834	13
BP	GO:0060324	face development	0.0237257	0.00513834	13
BP	GO:0048488	synaptic vesicle endocytosis	0.0304745	0.00513834	13
BP	GO:0140238	presynaptic endocytosis	0.0304745	0.00513834	13
BP	GO:0031638	zymogen activation	0.0385147	0.00513834	13
BP	GO:0060999	positive regulation of dendritic spine development	0.0385147	0.00513834	13
BP	GO:0034605	cellular response to heat	0.0430526	0.00513834	13
BP	GO:1901184	regulation of ERBB signaling pathway	0.0479515	0.00513834	13
CC	GO:0034704	calcium channel complex	0.0357173	0.00513631	13
MF	GO:0030020	extracellular matrix structural constituent conferring tensile strength	0.00157365	0.00479425	12
MF	GO:0004715	non-membrane spanning protein tyrosine kinase activity	0.00583078	0.00479425	12
MF	GO:0022824	transmitter-gated ion channel activity	0.0417281	0.00479425	12
MF	GO:0022835	transmitter-gated channel activity	0.0417281	0.00479425	12
BP	GO:0021952	central nervous system projection neuron axonogenesis	4.12386e-05	0.00474308	12
BP	GO:1903205	regulation of hydrogen peroxide-induced cell death	0.000270551	0.00474308	12
BP	GO:0090313	regulation of protein targeting to membrane	0.000372806	0.00474308	12
BP	GO:0044331	cell-cell adhesion mediated by cadherin	0.00191331	0.00474308	12
BP	GO:0060325	face morphogenesis	0.00191331	0.00474308	12
BP	GO:0045197	establishment or maintenance of epithelial cell apical/basal polarity	0.002414	0.00474308	12
BP	GO:0032958	inositol phosphate biosynthetic process	0.00373489	0.00474308	12
BP	GO:0044091	membrane biogenesis	0.00373489	0.00474308	12
BP	GO:2001038	regulation of cellular response to drug	0.00558252	0.00474308	12
BP	GO:0010259	multicellular organism aging	0.0080899	0.00474308	12
BP	GO:0007157	heterophilic cell-cell adhesion via plasma membrane cell adhesion molecules	0.00963566	0.00474308	12
BP	GO:0050853	B cell receptor signaling pathway	0.00963566	0.00474308	12
BP	GO:0010596	negative regulation of endothelial cell migration	0.0156664	0.00474308	12
BP	GO:0006956	complement activation	0.0182047	0.00474308	12
BP	GO:0009994	oocyte differentiation	0.0182047	0.00474308	12
BP	GO:0030514	negative regulation of BMP signaling pathway	0.0210387	0.00474308	12
BP	GO:0034332	adherens junction organization	0.0241868	0.00474308	12
BP	GO:0010463	mesenchymal cell proliferation	0.0356912	0.00474308	12
BP	GO:0046622	positive regulation of organ growth	0.0356912	0.00474308	12
BP	GO:0050879	multicellular organismal movement	0.0356912	0.00474308	12
BP	GO:0050881	musculoskeletal movement	0.0356912	0.00474308	12
CC	GO:0048787	presynaptic active zone membrane	0.00619079	0.00474121	12
CC	GO:0032420	stereocilium	0.0224148	0.00474121	12
MF	GO:0004181	metallocarboxypeptidase activity	6.78428e-05	0.00439473	11
BP	GO:0090314	positive regulation of protein targeting to membrane	0.000220551	0.00434783	11
BP	GO:2000463	positive regulation of excitatory postsynaptic potential	0.00316115	0.00434783	11
BP	GO:0006509	membrane protein ectodomain proteolysis	0.00744696	0.00434783	11
BP	GO:2001024	negative regulation of response to drug	0.00744696	0.00434783	11
BP	GO:0006904	vesicle docking involved in exocytosis	0.0152927	0.00434783	11
BP	GO:0010464	regulation of mesenchymal cell proliferation	0.0152927	0.00434783	11
BP	GO:0050974	detection of mechanical stimulus involved in sensory perception	0.0152927	0.00434783	11
BP	GO:0003382	epithelial cell morphogenesis	0.0243797	0.00434783	11
BP	GO:0010718	positive regulation of epithelial to mesenchymal transition	0.0243797	0.00434783	11
BP	GO:0048010	vascular endothelial growth factor receptor signaling pathway	0.0243797	0.00434783	11
BP	GO:0048599	oocyte development	0.0243797	0.00434783	11
BP	GO:0048701	embryonic cranial skeleton morphogenesis	0.0243797	0.00434783	11
BP	GO:0120193	tight junction organization	0.0322919	0.00434783	11
BP	GO:0043618	regulation of transcription from RNA polymerase II promoter in response to stress	0.0368639	0.00434783	11
BP	GO:0050819	negative regulation of coagulation	0.0368639	0.00434783	11
BP	GO:0061001	regulation of dendritic spine morphogenesis	0.0368639	0.00434783	11
BP	GO:0072527	pyrimidine-containing compound metabolic process	0.0368639	0.00434783	11
BP	GO:0060428	lung epithelium development	0.04187	0.00434783	11
BP	GO:0010517	regulation of phospholipase activity	0.0473258	0.00434783	11
BP	GO:0055010	ventricular cardiac muscle tissue morphogenesis	0.0473258	0.00434783	11
MF	GO:0001594	trace-amine receptor activity	1.08281e-06	0.00399521	10
MF	GO:0001784	phosphotyrosine residue binding	0.03383	0.00399521	10
MF	GO:0005044	scavenger receptor activity	0.0389581	0.00399521	10
MF	GO:0032813	tumor necrosis factor receptor superfamily binding	0.0445964	0.00399521	10
BP	GO:0086010	membrane depolarization during action potential	0.00247674	0.00395257	10
BP	GO:0060977	coronary vasculature morphogenesis	0.00322057	0.00395257	10
BP	GO:0046839	phospholipid dephosphorylation	0.00811899	0.00395257	10
BP	GO:0071709	membrane assembly	0.00811899	0.00395257	10
BP	GO:0032633	interleukin-4 production	0.0120912	0.00395257	10
BP	GO:0016339	calcium-dependent cell-cell adhesion via plasma membrane cell adhesion molecules	0.014555	0.00395257	10
BP	GO:0003009	skeletal muscle contraction	0.0173744	0.00395257	10
BP	GO:0030225	macrophage differentiation	0.0173744	0.00395257	10
BP	GO:0046164	alcohol catabolic process	0.0205768	0.00395257	10
BP	GO:0055023	positive regulation of cardiac muscle tissue growth	0.0241886	0.00395257	10
BP	GO:0008631	intrinsic apoptotic signaling pathway in response to oxidative stress	0.028235	0.00395257	10
BP	GO:0060421	positive regulation of heart growth	0.0377245	0.00395257	10
BP	GO:0061647	histone H3-K9 modification	0.0377245	0.00395257	10
BP	GO:0090207	regulation of triglyceride metabolic process	0.0377245	0.00395257	10
BP	GO:0045104	intermediate filament cytoskeleton organization	0.0492116	0.00395257	10
BP	GO:0071300	cellular response to retinoic acid	0.0492116	0.00395257	10
MF	GO:0008066	glutamate receptor activity	0.00326354	0.00359569	9
MF	GO:0030507	spectrin binding	0.0112065	0.00359569	9
MF	GO:0015144	carbohydrate transmembrane transporter activity	0.0336802	0.00359569	9
BP	GO:0018200	peptidyl-glutamic acid modification	0.00234234	0.00355731	9
BP	GO:0060045	positive regulation of cardiac muscle cell proliferation	0.00314411	0.00355731	9
BP	GO:0050820	positive regulation of coagulation	0.00538312	0.00355731	9
BP	GO:0044319	wound healing, spreading of cells	0.00868937	0.00355731	9
BP	GO:0090505	epiboly involved in wound healing	0.00868937	0.00355731	9
BP	GO:0010574	regulation of vascular endothelial growth factor production	0.0108293	0.00355731	9
BP	GO:0090504	epiboly	0.0108293	0.00355731	9
BP	GO:1904646	cellular response to amyloid-beta	0.013341	0.00355731	9
BP	GO:0010573	vascular endothelial growth factor production	0.0162594	0.00355731	9
BP	GO:0097366	response to bronchodilator	0.0162594	0.00355731	9
BP	GO:0002931	response to ischemia	0.0196188	0.00355731	9
BP	GO:0051567	histone H3-K9 methylation	0.0196188	0.00355731	9
BP	GO:0030574	collagen catabolic process	0.023452	0.00355731	9
BP	GO:0002053	positive regulation of mesenchymal cell proliferation	0.0277903	0.00355731	9
BP	GO:0033144	negative regulation of intracellular steroid hormone receptor signaling pathway	0.0277903	0.00355731	9
BP	GO:0030513	positive regulation of BMP signaling pathway	0.0326624	0.00355731	9
BP	GO:0045022	early endosome to late endosome transport	0.0326624	0.00355731	9
BP	GO:1901021	positive regulation of calcium ion transmembrane transporter activity	0.0380947	0.00355731	9
BP	GO:1904645	response to amyloid-beta	0.0380947	0.00355731	9
BP	GO:0001881	receptor recycling	0.0441102	0.00355731	9
BP	GO:0010092	specification of animal organ identity	0.0441102	0.00355731	9
BP	GO:0098927	vesicle-mediated transport between endosomal compartments	0.0441102	0.00355731	9
CC	GO:0099243	extrinsic component of synaptic membrane	0.000790635	0.00355591	9
CC	GO:0098688	parallel fiber to Purkinje cell synapse	0.0124744	0.00355591	9
CC	GO:0000152	nuclear ubiquitin ligase complex	0.0478754	0.00355591	9
MF	GO:0070530	K63-linked polyubiquitin modification-dependent protein binding	0.00296569	0.00319616	8
MF	GO:0017134	fibroblast growth factor binding	0.0093326	0.00319616	8
MF	GO:0051959	dynein light intermediate chain binding	0.0387745	0.00319616	8
BP	GO:1903209	positive regulation of oxidative stress-induced cell death	0.000609365	0.00316206	8
BP	GO:1900409	positive regulation of cellular response to oxidative stress	0.0014065	0.00316206	8
BP	GO:0140112	extracellular vesicle biogenesis	0.00393663	0.00316206	8
BP	GO:1902884	positive regulation of response to oxidative stress	0.00393663	0.00316206	8
BP	GO:1901032	negative regulation of response to reactive oxygen species	0.00697766	0.00316206	8
BP	GO:1903206	negative regulation of hydrogen peroxide-induced cell death	0.00697766	0.00316206	8
BP	GO:0051570	regulation of histone H3-K9 methylation	0.0090378	0.00316206	8
BP	GO:0032957	inositol trisphosphate metabolic process	0.0115194	0.00316206	8
BP	GO:0036003	positive regulation of transcription from RNA polymerase II promoter in response to stress	0.0115194	0.00316206	8
BP	GO:0045663	positive regulation of myoblast differentiation	0.0115194	0.00316206	8
BP	GO:0061003	positive regulation of dendritic spine morphogenesis	0.0115194	0.00316206	8
BP	GO:0008340	determination of adult lifespan	0.0144683	0.00316206	8
BP	GO:2001039	negative regulation of cellular response to drug	0.0179293	0.00316206	8
BP	GO:0006858	extracellular transport	0.0219451	0.00316206	8
BP	GO:0006958	complement activation, classical pathway	0.0219451	0.00316206	8
BP	GO:0044030	regulation of DNA methylation	0.0219451	0.00316206	8
BP	GO:0006884	cell volume homeostasis	0.0265558	0.00316206	8
BP	GO:0032689	negative regulation of interferon-gamma production	0.031798	0.00316206	8
BP	GO:0036475	neuron death in response to oxidative stress	0.031798	0.00316206	8
BP	GO:0043537	negative regulation of blood vessel endothelial cell migration	0.031798	0.00316206	8
BP	GO:0045745	positive regulation of G protein-coupled receptor signaling pathway	0.031798	0.00316206	8
BP	GO:0048668	collateral sprouting	0.031798	0.00316206	8
BP	GO:1903203	regulation of oxidative stress-induced neuron death	0.031798	0.00316206	8
BP	GO:0021591	ventricular system development	0.0377042	0.00316206	8
BP	GO:0000186	activation of MAPKK activity	0.0443026	0.00316206	8
BP	GO:0051953	negative regulation of amine transport	0.0443026	0.00316206	8
CC	GO:0098945	intrinsic component of presynaptic active zone membrane	0.0250546	0.00316081	8
MF	GO:0031418	L-ascorbic acid binding	0.00496734	0.00279664	7
MF	GO:0050431	transforming growth factor beta binding	0.00923181	0.00279664	7
MF	GO:0051861	glycolipid binding	0.00923181	0.00279664	7
MF	GO:0008483	transaminase activity	0.012156	0.00279664	7
MF	GO:0005355	glucose transmembrane transporter activity	0.0156926	0.00279664	7
MF	GO:0015149	hexose transmembrane transporter activity	0.0156926	0.00279664	7
MF	GO:0015145	monosaccharide transmembrane transporter activity	0.0248367	0.00279664	7
MF	GO:0016769	transferase activity, transferring nitrogenous groups	0.0248367	0.00279664	7
MF	GO:0052866	phosphatidylinositol phosphate phosphatase activity	0.0248367	0.00279664	7
MF	GO:0016878	acid-thiol ligase activity	0.0305487	0.00279664	7
MF	GO:0046625	sphingolipid binding	0.0305487	0.00279664	7
MF	GO:0051119	sugar transmembrane transporter activity	0.0305487	0.00279664	7
MF	GO:0080025	phosphatidylinositol-3,5-bisphosphate binding	0.03708	0.00279664	7
MF	GO:0043027	cysteine-type endopeptidase inhibitor activity involved in apoptotic process	0.0444658	0.00279664	7
BP	GO:0016081	synaptic vesicle docking	0.000564685	0.0027668	7
BP	GO:0032656	regulation of interleukin-13 production	0.00481809	0.0027668	7
BP	GO:0010842	retina layer formation	0.0066551	0.0027668	7
BP	GO:1990182	exosomal secretion	0.0066551	0.0027668	7
BP	GO:0097734	extracellular exosome biogenesis	0.00896511	0.0027668	7
BP	GO:0032616	interleukin-13 production	0.0118118	0.0027668	7
BP	GO:0032959	inositol trisphosphate biosynthetic process	0.0152572	0.0027668	7
BP	GO:0071218	cellular response to misfolded protein	0.0152572	0.0027668	7
BP	GO:0042474	middle ear morphogenesis	0.0193602	0.0027668	7
BP	GO:0046856	phosphatidylinositol dephosphorylation	0.0193602	0.0027668	7
BP	GO:0048670	regulation of collateral sprouting	0.0193602	0.0027668	7
BP	GO:0001956	positive regulation of neurotransmitter secretion	0.0241757	0.0027668	7
BP	GO:0010575	positive regulation of vascular endothelial growth factor production	0.0241757	0.0027668	7
BP	GO:0042059	negative regulation of epidermal growth factor receptor signaling pathway	0.0241757	0.0027668	7
BP	GO:0042430	indole-containing compound metabolic process	0.0241757	0.0027668	7
BP	GO:0042573	retinoic acid metabolic process	0.0241757	0.0027668	7
BP	GO:0051788	response to misfolded protein	0.0241757	0.0027668	7
BP	GO:0061436	establishment of skin barrier	0.0241757	0.0027668	7
BP	GO:0006817	phosphate ion transport	0.0297528	0.0027668	7
BP	GO:0043171	peptide catabolic process	0.0297528	0.0027668	7
BP	GO:0051497	negative regulation of stress fiber assembly	0.0297528	0.0027668	7
BP	GO:0090344	negative regulation of cell aging	0.0297528	0.0027668	7
BP	GO:0006515	protein quality control for misfolded or incompletely synthesized proteins	0.0361345	0.0027668	7
BP	GO:0016082	synaptic vesicle priming	0.0361345	0.0027668	7
BP	GO:0048745	smooth muscle tissue development	0.0361345	0.0027668	7
BP	GO:1901185	negative regulation of ERBB signaling pathway	0.0361345	0.0027668	7
CC	GO:0098890	extrinsic component of postsynaptic membrane	0.00141942	0.00276571	7
CC	GO:0034706	sodium channel complex	0.0183249	0.00276571	7
CC	GO:0099523	presynaptic cytosol	0.0229091	0.00276571	7
CC	GO:0099059	integral component of presynaptic active zone membrane	0.0282261	0.00276571	7
CC	GO:0016342	catenin complex	0.0412244	0.00276571	7
MF	GO:0005123	death receptor binding	0.00836886	0.00239712	6
MF	GO:0048019	receptor antagonist activity	0.00836886	0.00239712	6
MF	GO:0030275	LRR domain binding	0.0116338	0.00239712	6
MF	GO:0001161	intronic transcription regulatory region sequence-specific DNA binding	0.015702	0.00239712	6
MF	GO:0004435	phosphatidylinositol phospholipase C activity	0.015702	0.00239712	6
MF	GO:0004629	phospholipase C activity	0.015702	0.00239712	6
MF	GO:0004970	ionotropic glutamate receptor activity	0.0206565	0.00239712	6
MF	GO:0015645	fatty acid ligase activity	0.0206565	0.00239712	6
MF	GO:0034593	phosphatidylinositol bisphosphate phosphatase activity	0.0335059	0.00239712	6
MF	GO:0030552	cAMP binding	0.0415122	0.00239712	6
BP	GO:0006957	complement activation, alternative pathway	0.00143773	0.00237154	6
BP	GO:0033147	negative regulation of intracellular estrogen receptor signaling pathway	0.00240012	0.00237154	6
BP	GO:0045651	positive regulation of macrophage differentiation	0.00377669	0.00237154	6
BP	GO:1903543	positive regulation of exosomal secretion	0.00566155	0.00237154	6
BP	GO:0006825	copper ion transport	0.00815018	0.00237154	6
BP	GO:0030011	maintenance of cell polarity	0.00815018	0.00237154	6
BP	GO:0035235	ionotropic glutamate receptor signaling pathway	0.00815018	0.00237154	6
BP	GO:0060979	vasculogenesis involved in coronary vascular morphogenesis	0.00815018	0.00237154	6
BP	GO:1903541	regulation of exosomal secretion	0.00815018	0.00237154	6
BP	GO:0006677	glycosylceramide metabolic process	0.0113364	0.00237154	6
BP	GO:0097284	hepatocyte apoptotic process	0.0113364	0.00237154	6
BP	GO:1904889	regulation of excitatory synapse assembly	0.0113364	0.00237154	6
BP	GO:0032700	negative regulation of interleukin-17 production	0.0153095	0.00237154	6
BP	GO:0032780	negative regulation of ATPase activity	0.0153095	0.00237154	6
BP	GO:0045579	positive regulation of B cell differentiation	0.0153095	0.00237154	6
BP	GO:2000773	negative regulation of cellular senescence	0.0201517	0.00237154	6
BP	GO:0042730	fibrinolysis	0.025936	0.00237154	6
BP	GO:0045649	regulation of macrophage differentiation	0.025936	0.00237154	6
BP	GO:0051481	negative regulation of cytosolic calcium ion concentration	0.025936	0.00237154	6
BP	GO:0097320	plasma membrane tubulation	0.025936	0.00237154	6
BP	GO:0046716	muscle cell cellular homeostasis	0.0327243	0.00237154	6
BP	GO:0098969	neurotransmitter receptor transport to postsynaptic membrane	0.0327243	0.00237154	6
BP	GO:0140058	neuron projection arborization	0.0327243	0.00237154	6
BP	GO:0015874	norepinephrine transport	0.0405665	0.00237154	6
BP	GO:0018230	peptidyl-L-cysteine S-palmitoylation	0.0405665	0.00237154	6
BP	GO:0018231	peptidyl-S-diacylglycerol-L-cysteine biosynthetic process from peptidyl-cysteine	0.0405665	0.00237154	6
BP	GO:0048339	paraxial mesoderm development	0.0405665	0.00237154	6
BP	GO:0051043	regulation of membrane protein ectodomain proteolysis	0.0405665	0.00237154	6
BP	GO:0098877	neurotransmitter receptor transport to plasma membrane	0.0405665	0.00237154	6
BP	GO:0014912	negative regulation of smooth muscle cell migration	0.0494993	0.00237154	6
BP	GO:0036010	protein localization to endosome	0.0494993	0.00237154	6
BP	GO:1903540	establishment of protein localization to postsynaptic membrane	0.0494993	0.00237154	6
CC	GO:0033270	paranode region of axon	0.0107664	0.0023706	6
CC	GO:0030014	CCR4-NOT complex	0.0145563	0.0023706	6
CC	GO:0031527	filopodium membrane	0.0145563	0.0023706	6
CC	GO:0016010	dystrophin-associated glycoprotein complex	0.0247159	0.0023706	6
CC	GO:0090665	glycoprotein complex	0.0247159	0.0023706	6
CC	GO:0016327	apicolateral plasma membrane	0.0312197	0.0023706	6
CC	GO:0046930	pore complex	0.0473277	0.0023706	6
MF	GO:0046030	inositol trisphosphate phosphatase activity	0.00379417	0.0019976	5
MF	GO:0140161	monocarboxylate:sodium symporter activity	0.00626942	0.0019976	5
MF	GO:0015355	secondary active monocarboxylate transmembrane transporter activity	0.00969056	0.0019976	5
MF	GO:0004535	poly(A)-specific ribonuclease activity	0.0142041	0.0019976	5
MF	GO:0042043	neurexin family protein binding	0.0142041	0.0019976	5
MF	GO:0004697	protein kinase C activity	0.0354672	0.0019976	5
MF	GO:0005003	ephrin receptor activity	0.0354672	0.0019976	5
MF	GO:0015271	outward rectifier potassium channel activity	0.0354672	0.0019976	5
MF	GO:0004724	magnesium-dependent protein serine/threonine phosphatase activity	0.0453978	0.0019976	5
MF	GO:0035173	histone kinase activity	0.0453978	0.0019976	5
BP	GO:0051574	positive regulation of histone H3-K9 methylation	0.0061234	0.00197628	5
BP	GO:0000083	regulation of transcription involved in G1/S transition of mitotic cell cycle	0.00947031	0.00197628	5
BP	GO:0003091	renal water homeostasis	0.00947031	0.00197628	5
BP	GO:0032026	response to magnesium ion	0.00947031	0.00197628	5
BP	GO:0042989	sequestering of actin monomers	0.00947031	0.00197628	5
BP	GO:1902946	protein localization to early endosome	0.00947031	0.00197628	5
BP	GO:2001040	positive regulation of cellular response to drug	0.00947031	0.00197628	5
BP	GO:0010359	regulation of anion channel activity	0.0138892	0.00197628	5
BP	GO:1902170	cellular response to reactive nitrogen species	0.0138892	0.00197628	5
BP	GO:0006206	pyrimidine nucleobase metabolic process	0.0195072	0.00197628	5
BP	GO:0007175	negative regulation of epidermal growth factor-activated receptor activity	0.0195072	0.00197628	5
BP	GO:0035970	peptidyl-threonine dephosphorylation	0.0195072	0.00197628	5
BP	GO:0043144	snoRNA processing	0.0195072	0.00197628	5
BP	GO:0048672	positive regulation of collateral sprouting	0.0195072	0.00197628	5
BP	GO:0009070	serine family amino acid biosynthetic process	0.0264301	0.00197628	5
BP	GO:0009083	branched-chain amino acid catabolic process	0.0264301	0.00197628	5
BP	GO:0034698	response to gonadotropin	0.0264301	0.00197628	5
BP	GO:0051004	regulation of lipoprotein lipase activity	0.0264301	0.00197628	5
BP	GO:0006044	N-acetylglucosamine metabolic process	0.0347391	0.00197628	5
BP	GO:0009081	branched-chain amino acid metabolic process	0.0347391	0.00197628	5
BP	GO:0016074	snoRNA metabolic process	0.0347391	0.00197628	5
BP	GO:0098703	calcium ion import across plasma membrane	0.0347391	0.00197628	5
BP	GO:0098885	modification of postsynaptic actin cytoskeleton	0.0347391	0.00197628	5
BP	GO:0001921	positive regulation of receptor recycling	0.0444902	0.00197628	5
BP	GO:0003198	epithelial to mesenchymal transition involved in endocardial cushion formation	0.0444902	0.00197628	5
BP	GO:0010919	regulation of inositol phosphate biosynthetic process	0.0444902	0.00197628	5
BP	GO:0035313	wound healing, spreading of epidermal cells	0.0444902	0.00197628	5
BP	GO:0055012	ventricular cardiac muscle cell differentiation	0.0444902	0.00197628	5
BP	GO:0060081	membrane hyperpolarization	0.0444902	0.00197628	5
BP	GO:1902176	negative regulation of oxidative stress-induced intrinsic apoptotic signaling pathway	0.0444902	0.00197628	5
BP	GO:1902656	calcium ion import into cytosol	0.0444902	0.00197628	5
BP	GO:1905244	regulation of modification of synaptic structure	0.0444902	0.00197628	5
CC	GO:0032437	cuticular plate	0.0132827	0.0019755	5
CC	GO:0005940	septin ring	0.0186763	0.0019755	5
CC	GO:0031105	septin complex	0.0186763	0.0019755	5
CC	GO:0045239	tricarboxylic acid cycle enzyme complex	0.0186763	0.0019755	5
CC	GO:0070938	contractile ring	0.0186763	0.0019755	5
CC	GO:0043220	Schmidt-Lanterman incisure	0.0253322	0.0019755	5
CC	GO:0032156	septin cytoskeleton	0.0333325	0.0019755	5
MF	GO:0004706	JUN kinase kinase kinase activity	0.0243361	0.00159808	4
MF	GO:0005283	amino acid:sodium symporter activity	0.0346599	0.00159808	4
MF	GO:0016671	oxidoreductase activity, acting on a sulfur group of donors, disulfide as acceptor	0.0346599	0.00159808	4
MF	GO:0043208	glycosphingolipid binding	0.0346599	0.00159808	4
MF	GO:0004143	diacylglycerol kinase activity	0.0471445	0.00159808	4
MF	GO:0031543	peptidyl-proline dioxygenase activity	0.0471445	0.00159808	4
MF	GO:0032036	myosin heavy chain binding	0.0471445	0.00159808	4
MF	GO:0035256	G protein-coupled glutamate receptor binding	0.0471445	0.00159808	4
BP	GO:0035437	maintenance of protein localization in endoplasmic reticulum	0.0238941	0.00158103	4
BP	GO:0043201	response to leucine	0.0238941	0.00158103	4
BP	GO:0043497	regulation of protein heterodimerization activity	0.0238941	0.00158103	4
BP	GO:0046543	development of secondary female sexual characteristics	0.0238941	0.00158103	4
BP	GO:0051917	regulation of fibrinolysis	0.0238941	0.00158103	4
BP	GO:0071233	cellular response to leucine	0.0238941	0.00158103	4
BP	GO:0071600	otic vesicle morphogenesis	0.0238941	0.00158103	4
BP	GO:0006568	tryptophan metabolic process	0.0340487	0.00158103	4
BP	GO:0006586	indolalkylamine metabolic process	0.0340487	0.00158103	4
BP	GO:0022027	interkinetic nuclear migration	0.0340487	0.00158103	4
BP	GO:0035627	ceramide transport	0.0340487	0.00158103	4
BP	GO:0036444	calcium import into the mitochondrion	0.0340487	0.00158103	4
BP	GO:0043619	regulation of transcription from RNA polymerase II promoter in response to oxidative stress	0.0340487	0.00158103	4
BP	GO:0060013	righting reflex	0.0340487	0.00158103	4
BP	GO:0071732	cellular response to nitric oxide	0.0340487	0.00158103	4
BP	GO:0071864	positive regulation of cell proliferation in bone marrow	0.0340487	0.00158103	4
BP	GO:0098792	xenophagy	0.0340487	0.00158103	4
BP	GO:1901660	calcium ion export	0.0340487	0.00158103	4
BP	GO:1903867	extraembryonic membrane development	0.0340487	0.00158103	4
BP	GO:0001973	G protein-coupled adenosine receptor signaling pathway	0.046338	0.00158103	4
BP	GO:0006534	cysteine metabolic process	0.046338	0.00158103	4
BP	GO:0014745	negative regulation of muscle adaptation	0.046338	0.00158103	4
BP	GO:0031126	snoRNA 3'-end processing	0.046338	0.00158103	4
BP	GO:0035588	G protein-coupled purinergic receptor signaling pathway	0.046338	0.00158103	4
BP	GO:0045161	neuronal ion channel clustering	0.046338	0.00158103	4
BP	GO:0060502	epithelial cell proliferation involved in lung morphogenesis	0.046338	0.00158103	4
BP	GO:0060525	prostate glandular acinus development	0.046338	0.00158103	4
BP	GO:0061577	calcium ion transmembrane transport via high voltage-gated calcium channel	0.046338	0.00158103	4
BP	GO:0070202	regulation of establishment of protein localization to chromosome	0.046338	0.00158103	4
BP	GO:0070970	interleukin-2 secretion	0.046338	0.00158103	4
BP	GO:0071712	ER-associated misfolded protein catabolic process	0.046338	0.00158103	4
BP	GO:0071863	regulation of cell proliferation in bone marrow	0.046338	0.00158103	4
BP	GO:0072044	collecting duct development	0.046338	0.00158103	4
BP	GO:0090494	dopamine uptake	0.046338	0.00158103	4
BP	GO:0097090	presynaptic membrane organization	0.046338	0.00158103	4
BP	GO:1900244	positive regulation of synaptic vesicle endocytosis	0.046338	0.00158103	4
CC	GO:0044300	cerebellar mossy fiber	0.0230381	0.0015804	4
CC	GO:0045240	dihydrolipoyl dehydrogenase complex	0.0230381	0.0015804	4
CC	GO:0005952	cAMP-dependent protein kinase complex	0.032864	0.0015804	4
CC	GO:0060091	kinocilium	0.032864	0.0015804	4
CC	GO:0097732	9+2 non-motile cilium	0.032864	0.0015804	4
CC	GO:0017146	NMDA selective glutamate receptor complex	0.0447727	0.0015804	4
CC	GO:0030670	phagocytic vesicle membrane	0.0447727	0.0015804	4
CC	GO:0098684	photoreceptor ribbon synapse	0.0447727	0.0015804	4

## Sheet: Table S13
Table S13. Common 339 positively selected genes (PSGs) in classical inbred mice strains as compared to wild and wild-derived inbred mice.
Number	Ensembl ID	Gene name
1	ENSMUSG00000092083	Kcnb2
2	ENSMUSG00000025933	Tmem14a
3	ENSMUSG00000065629	Gm24826
4	ENSMUSG00000003135	Cnot11
5	ENSMUSG00000088848	Gm26352
6	ENSMUSG00000095757	Gm24180
7	ENSMUSG00000041763	Tpp2
8	ENSMUSG00000042807	Hecw2
9	ENSMUSG00000077776	Gm22371
10	ENSMUSG00000053153	Spag16
11	ENSMUSG00000045648	Vwc2l
12	ENSMUSG00000055013	Agap1
13	ENSMUSG00000026301	Iqca
14	ENSMUSG00000067028	Cntnap5b
15	ENSMUSG00000026610	Esrrg
16	ENSMUSG00000085656	Gm13180
17	ENSMUSG00000026657	Frmd4a
18	ENSMUSG00000058594	Fbxo18
19	ENSMUSG00000047909	Ankrd16
20	ENSMUSG00000026768	Itga8
21	ENSMUSG00000026727	Rsu1
22	ENSMUSG00000057914	Cacnb2
23	ENSMUSG00000053702	Nebl
24	ENSMUSG00000099161	mmu-mir-6419
25	ENSMUSG00000036617	Etl4
26	ENSMUSG00000026786	Apbb1ip
27	ENSMUSG00000026784	Pdss1
28	ENSMUSG00000088368	Gm26323
29	ENSMUSG00000009621	Vav2
30	ENSMUSG00000076364	Gm24049
31	ENSMUSG00000050737	Ptges
32	ENSMUSG00000001855	Nup214
33	ENSMUSG00000039262	Prrc2b
34	ENSMUSG00000094382	Gm22192
35	ENSMUSG00000094251	Gm25632
36	ENSMUSG00000086216	Gm13610
37	ENSMUSG00000039254	Pomt1
38	ENSMUSG00000002550	Uck1
39	ENSMUSG00000026885	Ttll11
40	ENSMUSG00000035392	Dennd1a
41	ENSMUSG00000049252	Lrp1b
42	ENSMUSG00000049744	Arhgap15
43	ENSMUSG00000087100	Gm14641
44	ENSMUSG00000067578	Cbln4
45	ENSMUSG00000017688	Hnf4g
46	ENSMUSG00000040269	Mrps28
47	ENSMUSG00000063887	Nlgn1
48	ENSMUSG00000051777	Iqcj
49	ENSMUSG00000040322	Slc25a24
50	ENSMUSG00000068696	Gpr88
51	ENSMUSG00000033502	Cdc14a
52	ENSMUSG00000097031	Gm26820
53	ENSMUSG00000040037	Negr1
54	ENSMUSG00000049119	Fam110b
55	ENSMUSG00000083869	Gm12442
56	ENSMUSG00000063446	E130309F12Rik
57	ENSMUSG00000090053	Palm2
58	ENSMUSG00000073821	8030451A03Rik
59	ENSMUSG00000028373	Astn2
60	ENSMUSG00000061859	Inadl
61	ENSMUSG00000028519	Dab1
62	ENSMUSG00000040003	Magi2
63	ENSMUSG00000061576	Dpp6
64	ENSMUSG00000029131	Dnajb6
65	ENSMUSG00000029189	Sel1l3
66	ENSMUSG00000029212	Gabrb1
67	ENSMUSG00000036256	Igfbp7
68	ENSMUSG00000056310	Tyw1
69	ENSMUSG00000034040	Wbscr17
70	ENSMUSG00000025855	Prkar1b
71	ENSMUSG00000036817	Sun1
72	ENSMUSG00000032625	Thsd7a
73	ENSMUSG00000029563	Foxp2
74	ENSMUSG00000060882	Kcnd2
75	ENSMUSG00000024211	Grm8
76	ENSMUSG00000059022	Kcp
77	ENSMUSG00000088643	Gm26484
78	ENSMUSG00000097137	Gm26627
79	ENSMUSG00000012535	Tnpo3
80	ENSMUSG00000029790	Cep41
81	ENSMUSG00000036667	Fam115a
82	ENSMUSG00000039419	Cntnap2
83	ENSMUSG00000003476	Crhr2
84	ENSMUSG00000054641	Mmrn1
85	ENSMUSG00000061838	Suclg2
86	ENSMUSG00000030067	Foxp1
87	ENSMUSG00000030327	Necap1
88	ENSMUSG00000003752	Itpkc
89	ENSMUSG00000052889	Prkcb
90	ENSMUSG00000078591	Hs3st4
91	ENSMUSG00000085899	Gm15338
92	ENSMUSG00000030849	Fgfr2
93	ENSMUSG00000030850	Ate1
94	ENSMUSG00000058325	Dock1
95	ENSMUSG00000077150	Gm24581
96	ENSMUSG00000041836	Ptpre
97	ENSMUSG00000031004	Mki67
98	ENSMUSG00000053046	Brsk2
99	ENSMUSG00000092652	Mir3104
100	ENSMUSG00000037492	Zmat4
101	ENSMUSG00000063626	Unc5d
102	ENSMUSG00000070047	Fat1
103	ENSMUSG00000038257	Glra3
104	ENSMUSG00000031872	Bean1
105	ENSMUSG00000074128	Gm10631
106	ENSMUSG00000038872	Zfhx3
107	ENSMUSG00000059854	Hydin
108	ENSMUSG00000031954	Cfdp1
109	ENSMUSG00000004637	Wwox
110	ENSMUSG00000031844	Hsd17b2
111	ENSMUSG00000031841	Cdh13
112	ENSMUSG00000092329	Gm20388
113	ENSMUSG00000031824	6430548M08Rik
114	ENSMUSG00000042269	Fam92b
115	ENSMUSG00000031822	Gse1
116	ENSMUSG00000005800	Mmp8
117	ENSMUSG00000039488	Cntn5
118	ENSMUSG00000031925	Maml2
119	ENSMUSG00000037419	Endod1
120	ENSMUSG00000058173	Smco4
121	ENSMUSG00000039977	Ccdc67
122	ENSMUSG00000047508	Mbd3l2
123	ENSMUSG00000074500	Zfp558
124	ENSMUSG00000031963	Bmper
125	ENSMUSG00000041268	Dmxl2
126	ENSMUSG00000039607	Rbms3
127	ENSMUSG00000071369	Map3k5
128	ENSMUSG00000019990	Pde7b
129	ENSMUSG00000010461	Eya4
130	ENSMUSG00000039089	L3mbtl3
131	ENSMUSG00000019889	Ptprk
132	ENSMUSG00000038876	Rnf146
133	ENSMUSG00000095305	Gm23790
134	ENSMUSG00000019787	Trdn
135	ENSMUSG00000019785	Clvs2
136	ENSMUSG00000019843	Fyn
137	ENSMUSG00000038528	BC021785
138	ENSMUSG00000038522	AI317395
139	ENSMUSG00000096171	Gm8055
140	ENSMUSG00000075225	Ccdc162
141	ENSMUSG00000019848	Popdc3
142	ENSMUSG00000090088	Gm15934
143	ENSMUSG00000071317	Bves
144	ENSMUSG00000038774	Ascc3
145	ENSMUSG00000038602	Slc35f1
146	ENSMUSG00000019856	Fam184a
147	ENSMUSG00000097370	4930467K11Rik
148	ENSMUSG00000019878	Hsf2
149	ENSMUSG00000019877	Serinc1
150	ENSMUSG00000037990	Sh3rf3
151	ENSMUSG00000012819	Cdh23
152	ENSMUSG00000019945	1700040L02Rik
153	ENSMUSG00000019923	Zwint
154	ENSMUSG00000052613	Pcdh15
155	ENSMUSG00000085456	Gm15398
156	ENSMUSG00000020226	Slc5a4b
157	ENSMUSG00000086798	Gm16222
158	ENSMUSG00000020231	Dip2a
159	ENSMUSG00000077923	Gm22441
160	ENSMUSG00000001151	Pcnt
161	ENSMUSG00000020262	Adarb1
162	ENSMUSG00000059406	Tmprss9
163	ENSMUSG00000020219	Timm13
164	ENSMUSG00000048240	Gng7
165	ENSMUSG00000043670	Diras1
166	ENSMUSG00000087114	Gm16099
167	ENSMUSG00000046822	Slc39a3
168	ENSMUSG00000004937	Sgta
169	ENSMUSG00000004933	Matk
170	ENSMUSG00000034932	Mrpl54
171	ENSMUSG00000004931	Apba3
172	ENSMUSG00000092781	Mir3057
173	ENSMUSG00000034917	Tjp3
174	ENSMUSG00000034902	Pip5k1c
175	ENSMUSG00000034889	Cactin
176	ENSMUSG00000034881	Tbxa2r
177	ENSMUSG00000034872	Gipc3
178	ENSMUSG00000087481	Gm15608
179	ENSMUSG00000019943	Atp2b1
180	ENSMUSG00000019888	Mgat4c
181	ENSMUSG00000019906	Lin7a
182	ENSMUSG00000050663	Trhde
183	ENSMUSG00000020140	Lgr5
184	ENSMUSG00000020151	Ptprr
185	ENSMUSG00000034813	Grip1
186	ENSMUSG00000062511	4930512M02Rik
187	ENSMUSG00000086366	1700061J23Rik
188	ENSMUSG00000088495	Gm24398
189	ENSMUSG00000020354	Sgcd
190	ENSMUSG00000020363	Gfpt2
191	ENSMUSG00000036264	Fstl4
192	ENSMUSG00000020903	Stx8
193	ENSMUSG00000050944	Efcab5
194	ENSMUSG00000017344	Vtn
195	ENSMUSG00000001103	Sebox
196	ENSMUSG00000051232	Tmem199
197	ENSMUSG00000001100	Poldip2
198	ENSMUSG00000017615	Tnfaip1
199	ENSMUSG00000001105	Ift20
200	ENSMUSG00000018334	Ksr1
201	ENSMUSG00000017677	Wsb1
202	ENSMUSG00000035441	Myo1d
203	ENSMUSG00000020704	Asic2
204	ENSMUSG00000046442	Ppm1e
205	ENSMUSG00000045545	Krt14
206	ENSMUSG00000020917	Acly
207	ENSMUSG00000019302	Atp6v0a1
208	ENSMUSG00000017146	Brca1
209	ENSMUSG00000040430	Pitpnc1
210	ENSMUSG00000059248	44448
211	ENSMUSG00000093485	Gm20708
212	ENSMUSG00000025574	Tk1
213	ENSMUSG00000017718	Afmid
214	ENSMUSG00000017716	Birc5
215	ENSMUSG00000025576	Rbfox3
216	ENSMUSG00000077065	Gm25040
217	ENSMUSG00000052812	Atad2b
218	ENSMUSG00000097443	Gm17529
219	ENSMUSG00000060121	Gemin2
220	ENSMUSG00000035329	Fbxo33
221	ENSMUSG00000044912	Syt16
222	ENSMUSG00000021065	Fut8
223	ENSMUSG00000021136	Smoc1
224	ENSMUSG00000021219	Rgs6
225	ENSMUSG00000021221	Dpf3
226	ENSMUSG00000085793	Lin52
227	ENSMUSG00000021239	Vsx2
228	ENSMUSG00000021243	Fcf1
229	ENSMUSG00000021244	Ylpm1
230	ENSMUSG00000093629	Gm19357
231	ENSMUSG00000042320	Prox2
232	ENSMUSG00000004789	Dlst
233	ENSMUSG00000019235	Rps6kl1
234	ENSMUSG00000004791	Pgf
235	ENSMUSG00000097488	4732487G21Rik
236	ENSMUSG00000021255	Esrrb
237	ENSMUSG00000034157	2310044G17Rik
238	ENSMUSG00000021032	Ngb
239	ENSMUSG00000034126	Pomt2
240	ENSMUSG00000066392	Nrxn3
241	ENSMUSG00000059288	Cdyl
242	ENSMUSG00000091264	Smim13
243	ENSMUSG00000054728	Phactr1
244	ENSMUSG00000038792	4931403M11Rik
245	ENSMUSG00000089887	4930428N03Rik
246	ENSMUSG00000015968	Cacna1d
247	ENSMUSG00000021983	Atp8a2
248	ENSMUSG00000086112	4930563I02Rik
249	ENSMUSG00000054733	Msra
250	ENSMUSG00000022032	Scara5
251	ENSMUSG00000089678	Agxt2
252	ENSMUSG00000022270	Fam134b
253	ENSMUSG00000051359	Ncald
254	ENSMUSG00000086992	Gm15941
255	ENSMUSG00000084316	Gm8668
256	ENSMUSG00000022288	4930447A16Rik
257	ENSMUSG00000022311	Csmd3
258	ENSMUSG00000044361	BC024139
259	ENSMUSG00000022416	Cacna1i
260	ENSMUSG00000063296	Tmem117
261	ENSMUSG00000097536	2610037D02Rik
262	ENSMUSG00000023026	Dip2b
263	ENSMUSG00000057880	Abat
264	ENSMUSG00000076039	Gm22137
265	ENSMUSG00000083505	Gm7541
266	ENSMUSG00000043140	Tmem186
267	ENSMUSG00000022711	Pmm2
268	ENSMUSG00000008393	Carhsp1
269	ENSMUSG00000041974	Spidr
270	ENSMUSG00000021018	Polr2h
271	ENSMUSG00000022847	Thpo
272	ENSMUSG00000006958	Chrd
273	ENSMUSG00000065372	Gm22741
274	ENSMUSG00000097867	1110054M08Rik
275	ENSMUSG00000033306	Lpp
276	ENSMUSG00000022523	Fgf12
277	ENSMUSG00000048939	Atp13a5
278	ENSMUSG00000064115	Cadm2
279	ENSMUSG00000062433	Krtap6-2
280	ENSMUSG00000002489	Tiam1
281	ENSMUSG00000023923	Tbc1d5
282	ENSMUSG00000038048	Cntnap5c
283	ENSMUSG00000077629	Gm23769
284	ENSMUSG00000093761	Gm5496
285	ENSMUSG00000098123	Gm4518
286	ENSMUSG00000098156	Gm27023
287	ENSMUSG00000033278	Ptprm
288	ENSMUSG00000061130	Ppm1b
289	ENSMUSG00000033632	AW554918
290	ENSMUSG00000041482	Piezo2
291	ENSMUSG00000052942	Glis3
292	ENSMUSG00000052920	Prkg1
293	ENSMUSG00000056078	Lipm
294	ENSMUSG00000024774	Ankrd22
295	ENSMUSG00000039652	Cpeb3
296	ENSMUSG00000025026	Add3
297	ENSMUSG00000088855	Gm24724
298	ENSMUSG00000025025	Mxi1
299	ENSMUSG00000046269	Usp27x
300	ENSMUSG00000087252	Gm14379
301	ENSMUSG00000031150	Ccdc120
302	ENSMUSG00000017057	Il13ra1
303	ENSMUSG00000059708	Akap17b
304	ENSMUSG00000006423	C330007P06Rik
305	ENSMUSG00000084265	Gm14541
306	ENSMUSG00000016308	Ube2a
307	ENSMUSG00000081473	Gm4853
308	ENSMUSG00000016534	Lamp2
309	ENSMUSG00000085635	Gm14565
310	ENSMUSG00000016150	Tenm1
311	ENSMUSG00000032750	Gab3
312	ENSMUSG00000031403	Dkc1
313	ENSMUSG00000031402	Mpp1
314	ENSMUSG00000031196	F8
315	ENSMUSG00000079517	Gm8787
316	ENSMUSG00000045103	Dmd
317	ENSMUSG00000035476	Tab3
318	ENSMUSG00000006678	Pola1
319	ENSMUSG00000088445	Gm23557
320	ENSMUSG00000087640	Gm14798
321	ENSMUSG00000080923	Gm5400
322	ENSMUSG00000082759	Gm14826
323	ENSMUSG00000084214	Gm14825
324	ENSMUSG00000031214	Ophn1
325	ENSMUSG00000034480	Diap2
326	ENSMUSG00000082955	Gm8036
327	ENSMUSG00000059203	Il1rapl2
328	ENSMUSG00000031273	Col4a6
329	ENSMUSG00000031274	Col4a5
330	ENSMUSG00000047045	Tmem164
331	ENSMUSG00000071679	Zcchc16
332	ENSMUSG00000077743	n-R5s16
333	ENSMUSG00000057457	Phex
334	ENSMUSG00000031309	Rps6ka3
335	ENSMUSG00000040990	Sh3kbp1
336	ENSMUSG00000049176	Frmpd4
337	ENSMUSG00000084180	Gm15237
338	ENSMUSG00000031355	Arhgap6
339	ENSMUSG00000087159	Gm15246

## Sheet: Table S14
Table S14. Functional categories of the common 339 positively selected genes in classical inbred mice strains as compared to wild and wild-derived inbred mice.
Ontology	ID	Description	p value	Gene ratio	Count
BP	GO:0042391	regulation of membrane potential	1.52979e-05	0.0671642	18
BP	GO:0050808	synapse organization	0.00212499	0.0522388	14
BP	GO:0034765	regulation of ion transmembrane transport	0.00383974	0.0522388	14
BP	GO:0008015	blood circulation	0.00405295	0.0522388	14
CC	GO:1990351	transporter complex	0.00022367	0.0490566	13
BP	GO:0043270	positive regulation of ion transport	0.00029442	0.0485075	13
CC	GO:0034702	ion channel complex	0.000375745	0.045283	12
CC	GO:1902495	transmembrane transporter complex	0.000581614	0.045283	12
BP	GO:0043583	ear development	6.4271e-05	0.0447761	12
BP	GO:0031589	cell-substrate adhesion	0.00151147	0.0447761	12
BP	GO:0019932	second-messenger-mediated signaling	0.0095978	0.0447761	12
BP	GO:0015672	monovalent inorganic cation transport	0.0155974	0.0447761	12
BP	GO:0045666	positive regulation of neuron differentiation	0.0173367	0.0447761	12
BP	GO:0060537	muscle tissue development	0.0181253	0.0447761	12
BP	GO:0007409	axonogenesis	0.0183941	0.0447761	12
BP	GO:0006897	endocytosis	0.0247562	0.0447761	12
BP	GO:0010035	response to inorganic substance	0.0261315	0.0447761	12
MF	GO:0042578	phosphoric ester hydrolase activity	0.0063837	0.0416667	11
CC	GO:0098984	neuron to neuron synapse	0.0172399	0.0415094	11
CC	GO:0099572	postsynaptic specialization	0.020402	0.0415094	11
CC	GO:0005911	cell-cell junction	0.0239738	0.0415094	11
BP	GO:0048839	inner ear development	8.6097e-05	0.0410448	11
BP	GO:0099003	vesicle-mediated transport in synapse	0.000376038	0.0410448	11
BP	GO:0016358	dendrite development	0.00146029	0.0410448	11
BP	GO:1904062	regulation of cation transmembrane transport	0.00584425	0.0410448	11
BP	GO:0016311	dephosphorylation	0.00787445	0.0410448	11
BP	GO:0003012	muscle system process	0.0137777	0.0410448	11
BP	GO:0007015	actin filament organization	0.0147339	0.0410448	11
BP	GO:0010959	regulation of metal ion transport	0.020596	0.0410448	11
BP	GO:0050673	epithelial cell proliferation	0.0222151	0.0410448	11
BP	GO:0014706	striated muscle tissue development	0.0292259	0.0410448	11
BP	GO:0070838	divalent metal ion transport	0.0407026	0.0410448	11
BP	GO:0072511	divalent inorganic cation transport	0.0422639	0.0410448	11
MF	GO:0060090	molecular adaptor activity	0.00083975	0.0378788	10
CC	GO:0034703	cation channel complex	0.00051824	0.0377358	10
CC	GO:0045211	postsynaptic membrane	0.0196959	0.0377358	10
CC	GO:0014069	postsynaptic density	0.0265297	0.0377358	10
CC	GO:0032279	asymmetric synapse	0.0277468	0.0377358	10
BP	GO:0098742	cell-cell adhesion via plasma-membrane adhesion molecules	0.000307124	0.0373134	10
BP	GO:0099504	synaptic vesicle cycle	0.000554823	0.0373134	10
BP	GO:0007626	locomotory behavior	0.00146022	0.0373134	10
BP	GO:0032412	regulation of ion transmembrane transporter activity	0.00178914	0.0373134	10
BP	GO:0022898	regulation of transmembrane transporter activity	0.00223592	0.0373134	10
BP	GO:0032409	regulation of transporter activity	0.00291626	0.0373134	10
BP	GO:0050954	sensory perception of mechanical stimulus	0.00488168	0.0373134	10
BP	GO:0043087	regulation of GTPase activity	0.00499625	0.0373134	10
BP	GO:0090596	sensory organ morphogenesis	0.00547582	0.0373134	10
BP	GO:0006887	exocytosis	0.0222159	0.0373134	10
BP	GO:0034329	cell junction assembly	0.0229427	0.0373134	10
BP	GO:0030900	forebrain development	0.0260231	0.0373134	10
BP	GO:0042692	muscle cell differentiation	0.0302778	0.0373134	10
BP	GO:0072594	establishment of protein localization to organelle	0.0391377	0.0373134	10
BP	GO:0045785	positive regulation of cell adhesion	0.0413263	0.0373134	10
BP	GO:0035690	cellular response to drug	0.0465543	0.0373134	10
BP	GO:0006816	calcium ion transport	0.0471615	0.0373134	10
MF	GO:0030674	protein-macromolecule adaptor activity	0.000651242	0.0340909	9
MF	GO:0016791	phosphatase activity	0.00706753	0.0340909	9
MF	GO:0022836	gated channel activity	0.0282058	0.0340909	9
CC	GO:0098982	GABA-ergic synapse	5.59725e-06	0.0339623	9
CC	GO:0031253	cell projection membrane	0.0130853	0.0339623	9
CC	GO:0062023	collagen-containing extracellular matrix	0.0367223	0.0339623	9
CC	GO:0045121	membrane raft	0.0424552	0.0339623	9
CC	GO:0098857	membrane microdomain	0.0430599	0.0339623	9
BP	GO:0001508	action potential	4.92067e-05	0.0335821	9
BP	GO:0009612	response to mechanical stimulus	0.000510829	0.0335821	9
BP	GO:0003015	heart process	0.0024263	0.0335821	9
BP	GO:1903522	regulation of blood circulation	0.0036217	0.0335821	9
BP	GO:0006470	protein dephosphorylation	0.00392954	0.0335821	9
BP	GO:0031503	protein-containing complex localization	0.00523724	0.0335821	9
BP	GO:0034599	cellular response to oxidative stress	0.00736279	0.0335821	9
BP	GO:0030336	negative regulation of cell migration	0.00771356	0.0335821	9
BP	GO:2000146	negative regulation of cell motility	0.0103138	0.0335821	9
BP	GO:0006936	muscle contraction	0.0127257	0.0335821	9
BP	GO:0040013	negative regulation of locomotion	0.0205687	0.0335821	9
BP	GO:0051271	negative regulation of cellular component movement	0.0205687	0.0335821	9
BP	GO:0062197	cellular response to chemical stress	0.0224822	0.0335821	9
BP	GO:0007178	transmembrane receptor protein serine/threonine kinase signaling pathway	0.0419625	0.0335821	9
BP	GO:0010976	positive regulation of neuron projection development	0.0477039	0.0335821	9
MF	GO:0004721	phosphoprotein phosphatase activity	0.00178214	0.030303	8
MF	GO:0060589	nucleoside-triphosphatase regulator activity	0.0368806	0.030303	8
CC	GO:0098862	cluster of actin-based cell projections	0.00293447	0.0301887	8
CC	GO:0098858	actin-based cell projection	0.00487964	0.0301887	8
CC	GO:0030659	cytoplasmic vesicle membrane	0.0386934	0.0301887	8
CC	GO:0019898	extrinsic component of membrane	0.0459306	0.0301887	8
CC	GO:0016607	nuclear speck	0.0487685	0.0301887	8
BP	GO:0098693	regulation of synaptic vesicle cycle	0.000570849	0.0298507	8
BP	GO:0034767	positive regulation of ion transmembrane transport	0.00234493	0.0298507	8
BP	GO:0010810	regulation of cell-substrate adhesion	0.00621687	0.0298507	8
BP	GO:0060047	heart contraction	0.00638821	0.0298507	8
BP	GO:0034764	positive regulation of transmembrane transport	0.01088	0.0298507	8
BP	GO:0030198	extracellular matrix organization	0.0230093	0.0298507	8
BP	GO:0043062	extracellular structure organization	0.0234562	0.0298507	8
BP	GO:0006836	neurotransmitter transport	0.0404953	0.0298507	8
BP	GO:0060271	cilium assembly	0.0404953	0.0298507	8
BP	GO:0051146	striated muscle cell differentiation	0.049609	0.0298507	8
MF	GO:0016247	channel regulator activity	0.00269922	0.0265152	7
MF	GO:0005096	GTPase activator activity	0.0337389	0.0265152	7
MF	GO:0030695	GTPase regulator activity	0.0467896	0.0265152	7
CC	GO:0031256	leading edge membrane	0.00286189	0.0264151	7
CC	GO:0097730	non-motile cilium	0.00296899	0.0264151	7
CC	GO:0042383	sarcolemma	0.00481371	0.0264151	7
CC	GO:0043197	dendritic spine	0.00930016	0.0264151	7
CC	GO:0044309	neuron spine	0.0109303	0.0264151	7
CC	GO:0099240	intrinsic component of synaptic membrane	0.0345979	0.0264151	7
BP	GO:0010811	positive regulation of cell-substrate adhesion	0.00126817	0.0261194	7
BP	GO:0009582	detection of abiotic stimulus	0.00132668	0.0261194	7
BP	GO:0009581	detection of external stimulus	0.00138728	0.0261194	7
BP	GO:0035637	multicellular organismal signaling	0.00238921	0.0261194	7
BP	GO:1904064	positive regulation of cation transmembrane transport	0.00542674	0.0261194	7
BP	GO:2001257	regulation of cation channel activity	0.0067633	0.0261194	7
BP	GO:0051588	regulation of neurotransmitter transport	0.00933777	0.0261194	7
BP	GO:0007160	cell-matrix adhesion	0.0157509	0.0261194	7
BP	GO:0043112	receptor metabolic process	0.0169295	0.0261194	7
BP	GO:0030100	regulation of endocytosis	0.0208376	0.0261194	7
BP	GO:0051606	detection of stimulus	0.0329383	0.0261194	7
BP	GO:0002064	epithelial cell development	0.0419345	0.0261194	7
BP	GO:0048738	cardiac muscle tissue development	0.0490158	0.0261194	7
MF	GO:0004725	protein tyrosine phosphatase activity	0.00158856	0.0227273	6
MF	GO:0099106	ion channel regulator activity	0.00386701	0.0227273	6
MF	GO:0044325	ion channel binding	0.00853219	0.0227273	6
MF	GO:0005201	extracellular matrix structural constituent	0.00943137	0.0227273	6
CC	GO:0005814	centriole	0.00316824	0.0226415	6
CC	GO:0005923	bicellular tight junction	0.00407001	0.0226415	6
CC	GO:0070160	tight junction	0.00534734	0.0226415	6
CC	GO:0043296	apical junction complex	0.00846288	0.0226415	6
CC	GO:0019897	extrinsic component of plasma membrane	0.0290549	0.0226415	6
CC	GO:0042734	presynaptic membrane	0.0384595	0.0226415	6
BP	GO:0032414	positive regulation of ion transmembrane transporter activity	0.003848	0.0223881	6
BP	GO:0032411	positive regulation of transporter activity	0.00510656	0.0223881	6
BP	GO:0050906	detection of stimulus involved in sensory perception	0.00713858	0.0223881	6
BP	GO:0050905	neuromuscular process	0.00765961	0.0223881	6
BP	GO:0042471	ear morphogenesis	0.00820753	0.0223881	6
BP	GO:0055007	cardiac muscle cell differentiation	0.01002	0.0223881	6
BP	GO:0008360	regulation of cell shape	0.0136459	0.0223881	6
BP	GO:0071322	cellular response to carbohydrate stimulus	0.0136459	0.0223881	6
BP	GO:0007596	blood coagulation	0.0157651	0.0223881	6
BP	GO:0007599	hemostasis	0.0166732	0.0223881	6
BP	GO:0050817	coagulation	0.0171405	0.0223881	6
BP	GO:0050953	sensory perception of light stimulus	0.0196126	0.0223881	6
BP	GO:0043271	negative regulation of ion transport	0.0228868	0.0223881	6
BP	GO:0008016	regulation of heart contraction	0.0258815	0.0223881	6
BP	GO:0007416	synapse assembly	0.027798	0.0223881	6
BP	GO:0035051	cardiocyte differentiation	0.0291264	0.0223881	6
BP	GO:0001764	neuron migration	0.0326283	0.0223881	6
BP	GO:0050796	regulation of insulin secretion	0.0326283	0.0223881	6
BP	GO:0030534	adult behavior	0.03336	0.0223881	6
BP	GO:1903305	regulation of regulated secretory pathway	0.03336	0.0223881	6
BP	GO:0007269	neurotransmitter secretion	0.0341024	0.0223881	6
BP	GO:0099643	signal release from synapse	0.0341024	0.0223881	6
BP	GO:0050773	regulation of dendrite development	0.0363932	0.0223881	6
BP	GO:0055002	striated muscle cell development	0.0363932	0.0223881	6
BP	GO:0099173	postsynapse organization	0.0387806	0.0223881	6
BP	GO:0007519	skeletal muscle tissue development	0.0404264	0.0223881	6
BP	GO:0006486	protein glycosylation	0.0412657	0.0223881	6
BP	GO:0008217	regulation of blood pressure	0.0412657	0.0223881	6
BP	GO:0043413	macromolecule glycosylation	0.0412657	0.0223881	6
BP	GO:0016236	macroautophagy	0.0421158	0.0223881	6
BP	GO:0009743	response to carbohydrate	0.0438492	0.0223881	6
BP	GO:0000302	response to reactive oxygen species	0.0447323	0.0223881	6
BP	GO:0031032	actomyosin structure organization	0.0483759	0.0223881	6
BP	GO:0055001	muscle cell development	0.0483759	0.0223881	6
BP	GO:0060538	skeletal muscle organ development	0.0483759	0.0223881	6
MF	GO:0017124	SH3 domain binding	0.025461	0.0189394	5
MF	GO:0022843	voltage-gated cation channel activity	0.0390817	0.0189394	5
CC	GO:0032421	stereocilium bundle	0.00119703	0.0188679	5
CC	GO:0032589	neuron projection membrane	0.001678	0.0188679	5
CC	GO:0005604	basement membrane	0.0112796	0.0188679	5
CC	GO:0036064	ciliary basal body	0.0377268	0.0188679	5
BP	GO:0019228	neuronal action potential	0.000257578	0.0186567	5
BP	GO:0050974	detection of mechanical stimulus involved in sensory perception	0.000257578	0.0186567	5
BP	GO:0050982	detection of mechanical stimulus	0.000986386	0.0186567	5
BP	GO:0061178	regulation of insulin secretion involved in cellular response to glucose stimulus	0.00414211	0.0186567	5
BP	GO:1900407	regulation of cellular response to oxidative stress	0.00458492	0.0186567	5
BP	GO:0070509	calcium ion import	0.00506041	0.0186567	5
BP	GO:0019226	transmission of nerve impulse	0.00611441	0.0186567	5
BP	GO:0035773	insulin secretion involved in cellular response to glucose stimulus	0.00611441	0.0186567	5
BP	GO:0002027	regulation of heart rate	0.00669539	0.0186567	5
BP	GO:0036473	cell death in response to oxidative stress	0.00669539	0.0186567	5
BP	GO:1902882	regulation of response to oxidative stress	0.0069999	0.0186567	5
BP	GO:0055013	cardiac muscle cell development	0.00903265	0.0186567	5
BP	GO:2000300	regulation of synaptic vesicle exocytosis	0.0101877	0.0186567	5
BP	GO:0055006	cardiac cell development	0.0114402	0.0186567	5
BP	GO:0048259	regulation of receptor-mediated endocytosis	0.0127937	0.0186567	5
BP	GO:0007156	homophilic cell adhesion via plasma membrane adhesion molecules	0.0137538	0.0186567	5
BP	GO:0042472	inner ear morphogenesis	0.0158171	0.0186567	5
BP	GO:0042542	response to hydrogen peroxide	0.0192833	0.0186567	5
BP	GO:2001023	regulation of response to drug	0.0199056	0.0186567	5
BP	GO:0046928	regulation of neurotransmitter secretion	0.0300255	0.0186567	5
BP	GO:0016079	synaptic vesicle exocytosis	0.0334165	0.0186567	5
BP	GO:0071333	cellular response to glucose stimulus	0.03611	0.0186567	5
BP	GO:0019233	sensory perception of pain	0.0370367	0.0186567	5
BP	GO:0048593	camera-type eye morphogenesis	0.037978	0.0186567	5
BP	GO:0071331	cellular response to hexose stimulus	0.037978	0.0186567	5
BP	GO:0071326	cellular response to monosaccharide stimulus	0.0389337	0.0186567	5
BP	GO:0034614	cellular response to reactive oxygen species	0.0418886	0.0186567	5
BP	GO:0006937	regulation of muscle contraction	0.0471072	0.0186567	5
MF	GO:0030551	cyclic nucleotide binding	0.00109547	0.0151515	4
MF	GO:0005246	calcium channel regulator activity	0.00321234	0.0151515	4
MF	GO:0051087	chaperone binding	0.038925	0.0151515	4
CC	GO:0060091	kinocilium	7.18426e-06	0.0150943	4
CC	GO:0097732	9+2 non-motile cilium	7.18426e-06	0.0150943	4
CC	GO:0032809	neuronal cell body membrane	0.00100449	0.0150943	4
CC	GO:0044298	cell body membrane	0.00123452	0.0150943	4
CC	GO:0032420	stereocilium	0.00453019	0.0150943	4
CC	GO:0034704	calcium channel complex	0.00826623	0.0150943	4
CC	GO:0008076	voltage-gated potassium channel complex	0.0162295	0.0150943	4
CC	GO:0030662	coated vesicle membrane	0.0169328	0.0150943	4
CC	GO:0044304	main axon	0.0223883	0.0150943	4
CC	GO:0034705	potassium channel complex	0.0250182	0.0150943	4
CC	GO:0031234	extrinsic component of cytoplasmic side of plasma membrane	0.0339877	0.0150943	4
CC	GO:0030136	clathrin-coated vesicle	0.0350856	0.0150943	4
BP	GO:0002053	positive regulation of mesenchymal cell proliferation	0.00121142	0.0149254	4
BP	GO:0010464	regulation of mesenchymal cell proliferation	0.00252442	0.0149254	4
BP	GO:0086001	cardiac muscle cell action potential	0.00490218	0.0149254	4
BP	GO:0010463	mesenchymal cell proliferation	0.00594459	0.0149254	4
BP	GO:0097479	synaptic vesicle localization	0.00755033	0.0149254	4
BP	GO:0048488	synaptic vesicle endocytosis	0.00799208	0.0149254	4
BP	GO:0140238	presynaptic endocytosis	0.00799208	0.0149254	4
BP	GO:0006487	protein N-linked glycosylation	0.00992782	0.0149254	4
BP	GO:0006940	regulation of smooth muscle contraction	0.0104551	0.0149254	4
BP	GO:0002090	regulation of receptor internalization	0.0121445	0.0149254	4
BP	GO:0036465	synaptic vesicle recycling	0.0146554	0.0149254	4
BP	GO:1903201	regulation of oxidative stress-induced cell death	0.0146554	0.0149254	4
BP	GO:0051865	protein autoubiquitination	0.0160249	0.0149254	4
BP	GO:0030168	platelet activation	0.0182254	0.0149254	4
BP	GO:0001738	morphogenesis of a polarized epithelium	0.0197917	0.0149254	4
BP	GO:2001259	positive regulation of cation channel activity	0.0197917	0.0149254	4
BP	GO:0051899	membrane depolarization	0.020605	0.0149254	4
BP	GO:0070301	cellular response to hydrogen peroxide	0.0268716	0.0149254	4
BP	GO:0060998	regulation of dendritic spine development	0.0309112	0.0149254	4
BP	GO:0007215	glutamate receptor signaling pathway	0.0319739	0.0149254	4
BP	GO:0030510	regulation of BMP signaling pathway	0.0352896	0.0149254	4
BP	GO:0099072	regulation of postsynaptic membrane neurotransmitter receptor levels	0.0364375	0.0149254	4
BP	GO:0021510	spinal cord development	0.0412426	0.0149254	4
BP	GO:0021549	cerebellum development	0.0412426	0.0149254	4
BP	GO:0030038	contractile actin filament bundle assembly	0.0437735	0.0149254	4
BP	GO:0035418	protein localization to synapse	0.0437735	0.0149254	4
BP	GO:0043149	stress fiber assembly	0.0437735	0.0149254	4
BP	GO:2001022	positive regulation of response to DNA damage stimulus	0.0437735	0.0149254	4
BP	GO:0051668	localization within membrane	0.0490915	0.0149254	4
MF	GO:0008483	transaminase activity	0.00262212	0.0113636	3
MF	GO:0030552	cAMP binding	0.00262212	0.0113636	3
MF	GO:0005355	glucose transmembrane transporter activity	0.00298732	0.0113636	3
MF	GO:0015149	hexose transmembrane transporter activity	0.00298732	0.0113636	3
MF	GO:0015145	monosaccharide transmembrane transporter activity	0.00380767	0.0113636	3
MF	GO:0016769	transferase activity, transferring nitrogenous groups	0.00380767	0.0113636	3
MF	GO:0051119	sugar transmembrane transporter activity	0.00426426	0.0113636	3
MF	GO:0015144	carbohydrate transmembrane transporter activity	0.0123729	0.0113636	3
MF	GO:0035591	signaling adaptor activity	0.016225	0.0113636	3
MF	GO:0005245	voltage-gated calcium channel activity	0.0284834	0.0113636	3
MF	GO:0003707	steroid hormone receptor activity	0.0328944	0.0113636	3
MF	GO:0051536	iron-sulfur cluster binding	0.0462788	0.0113636	3
MF	GO:0051540	metal cluster binding	0.0462788	0.0113636	3
CC	GO:0097470	ribbon synapse	0.00279583	0.0113208	3
CC	GO:0099059	integral component of presynaptic active zone membrane	0.0039935	0.0113208	3
CC	GO:0098945	intrinsic component of presynaptic active zone membrane	0.0065964	0.0113208	3
CC	GO:0030665	clathrin-coated vesicle membrane	0.0107974	0.0113208	3
CC	GO:0005891	voltage-gated calcium channel complex	0.018342	0.0113208	3
CC	GO:0048787	presynaptic active zone membrane	0.0194455	0.0113208	3
CC	GO:0032590	dendrite membrane	0.0217603	0.0113208	3
CC	GO:0005801	cis-Golgi network	0.0229718	0.0113208	3
BP	GO:0060013	righting reflex	0.000310593	0.011194	3
BP	GO:0007035	vacuolar acidification	0.0019718	0.011194	3
BP	GO:0140058	neuron projection arborization	0.00227897	0.011194	3
BP	GO:0010996	response to auditory stimulus	0.00297833	0.011194	3
BP	GO:0060004	reflex	0.00379628	0.011194	3
BP	GO:0048745	smooth muscle tissue development	0.00473853	0.011194	3
BP	GO:0009225	nucleotide-sugar metabolic process	0.00701541	0.011194	3
BP	GO:0086010	membrane depolarization during action potential	0.00701541	0.011194	3
BP	GO:1903205	regulation of hydrogen peroxide-induced cell death	0.00835827	0.011194	3
BP	GO:0051953	negative regulation of amine transport	0.00908232	0.011194	3
BP	GO:0051452	intracellular pH reduction	0.00984194	0.011194	3
BP	GO:0036474	cell death in response to hydrogen peroxide	0.0114692	0.011194	3
BP	GO:0016339	calcium-dependent cell-cell adhesion via plasma membrane cell adhesion molecules	0.0132422	0.011194	3
BP	GO:0045851	pH reduction	0.014184	0.011194	3
BP	GO:0045197	establishment or maintenance of epithelial cell apical/basal polarity	0.0151628	0.011194	3
BP	GO:0045494	photoreceptor cell maintenance	0.0151628	0.011194	3
BP	GO:2001024	negative regulation of response to drug	0.0151628	0.011194	3
BP	GO:0060122	inner ear receptor cell stereocilium organization	0.0161789	0.011194	3
BP	GO:0044091	membrane biogenesis	0.0172324	0.011194	3
BP	GO:1901031	regulation of response to reactive oxygen species	0.0172324	0.011194	3
BP	GO:0070527	platelet aggregation	0.0194518	0.011194	3
BP	GO:2001038	regulation of cellular response to drug	0.0194518	0.011194	3
BP	GO:0045104	intermediate filament cytoskeleton organization	0.0218217	0.011194	3
BP	GO:0045103	intermediate filament-based process	0.0230631	0.011194	3
BP	GO:0048489	synaptic vesicle transport	0.0230631	0.011194	3
BP	GO:2001239	regulation of extrinsic apoptotic signaling pathway in absence of ligand	0.0230631	0.011194	3
BP	GO:0035088	establishment or maintenance of apical/basal cell polarity	0.0243422	0.011194	3
BP	GO:0061245	establishment or maintenance of bipolar cell polarity	0.0243422	0.011194	3
BP	GO:0099054	presynapse assembly	0.0243422	0.011194	3
BP	GO:0021587	cerebellum morphogenesis	0.0270132	0.011194	3
BP	GO:2000649	regulation of sodium ion transmembrane transporter activity	0.0270132	0.011194	3
BP	GO:0001895	retina homeostasis	0.028405	0.011194	3
BP	GO:0060428	lung epithelium development	0.028405	0.011194	3
BP	GO:1903202	negative regulation of oxidative stress-induced cell death	0.028405	0.011194	3
BP	GO:0030514	negative regulation of BMP signaling pathway	0.0298342	0.011194	3
BP	GO:1900408	negative regulation of cellular response to oxidative stress	0.0298342	0.011194	3
BP	GO:0009583	detection of light stimulus	0.0313008	0.011194	3
BP	GO:0007528	neuromuscular junction development	0.0328046	0.011194	3
BP	GO:0021575	hindbrain morphogenesis	0.0328046	0.011194	3
BP	GO:0099172	presynapse organization	0.0343455	0.011194	3
BP	GO:1902883	negative regulation of response to oxidative stress	0.0343455	0.011194	3
BP	GO:0006584	catecholamine metabolic process	0.0359234	0.011194	3
BP	GO:0009712	catechol-containing compound metabolic process	0.0359234	0.011194	3
BP	GO:0048260	positive regulation of receptor-mediated endocytosis	0.0359234	0.011194	3
BP	GO:0008347	glial cell migration	0.0408767	0.011194	3
BP	GO:0060119	inner ear receptor cell development	0.0408767	0.011194	3
BP	GO:0001736	establishment of planar polarity	0.0426005	0.011194	3
BP	GO:0048512	circadian behavior	0.0426005	0.011194	3
BP	GO:1902305	regulation of sodium ion transmembrane transport	0.0426005	0.011194	3
BP	GO:0007164	establishment of tissue polarity	0.0443603	0.011194	3
BP	GO:0070059	intrinsic apoptotic signaling pathway in response to endoplasmic reticulum stress	0.0461558	0.011194	3
BP	GO:0007622	rhythmic behavior	0.0479868	0.011194	3
BP	GO:0060999	positive regulation of dendritic spine development	0.0479868	0.011194	3
BP	GO:0099637	neurotransmitter receptor transport	0.0479868	0.011194	3
BP	GO:1903793	positive regulation of anion transport	0.049853	0.011194	3
MF	GO:0008331	high voltage-gated calcium channel activity	0.00678471	0.00757576	2
MF	GO:0099626	voltage-gated calcium channel activity involved in regulation of presynaptic cytosolic calcium levels	0.0114683	0.00757576	2
MF	GO:0099511	voltage-gated calcium channel activity involved in regulation of cytosolic calcium levels	0.0132684	0.00757576	2
MF	GO:0004724	magnesium-dependent protein serine/threonine phosphatase activity	0.0193397	0.00757576	2
MF	GO:0043138	3'-5' DNA helicase activity	0.0288865	0.00757576	2
MF	GO:0099095	ligand-gated anion channel activity	0.0288865	0.00757576	2
MF	GO:0140103	catalytic activity, acting on a glycoprotein	0.031513	0.00757576	2
MF	GO:0030159	signaling receptor complex adaptor activity	0.0399233	0.00757576	2
MF	GO:0000030	mannosyltransferase activity	0.0428949	0.00757576	2
MF	GO:0016866	intramolecular transferase activity	0.0459462	0.00757576	2
MF	GO:0043027	cysteine-type endopeptidase inhibitor activity involved in apoptotic process	0.0490749	0.00757576	2
CC	GO:0005952	cAMP-dependent protein kinase complex	0.00785872	0.00754717	2
CC	GO:0032591	dendritic spine membrane	0.00785872	0.00754717	2
CC	GO:0098684	photoreceptor ribbon synapse	0.00935362	0.00754717	2
CC	GO:0045239	tricarboxylic acid cycle enzyme complex	0.0126877	0.00754717	2
CC	GO:1990454	L-type voltage-gated calcium channel complex	0.0126877	0.00754717	2
CC	GO:0098890	extrinsic component of postsynaptic membrane	0.0164604	0.00754717	2
CC	GO:0098644	complex of collagen trimers	0.0185039	0.00754717	2
CC	GO:0030014	CCR4-NOT complex	0.0206483	0.00754717	2
CC	GO:0016471	vacuolar proton-transporting V-type ATPase complex	0.0228908	0.00754717	2
CC	GO:0016010	dystrophin-associated glycoprotein complex	0.0252287	0.00754717	2
CC	GO:0032426	stereocilium tip	0.0252287	0.00754717	2
CC	GO:0090665	glycoprotein complex	0.0252287	0.00754717	2
CC	GO:0030673	axolemma	0.0276593	0.00754717	2
CC	GO:0099243	extrinsic component of synaptic membrane	0.0327879	0.00754717	2
CC	GO:0033176	proton-transporting V-type ATPase complex	0.0411112	0.00754717	2
CC	GO:0097038	perinuclear endoplasmic reticulum	0.0411112	0.00754717	2
CC	GO:0097440	apical dendrite	0.044044	0.00754717	2
BP	GO:0098597	observational learning	0.00677035	0.00746269	2
BP	GO:2000807	regulation of synaptic vesicle clustering	0.00677035	0.00746269	2
BP	GO:0007039	protein catabolic process in the vacuole	0.00820586	0.00746269	2
BP	GO:0097104	postsynaptic membrane assembly	0.00820586	0.00746269	2
BP	GO:0098598	learned vocalization behavior or vocal learning	0.00820586	0.00746269	2
BP	GO:1902514	regulation of calcium ion transmembrane transport via high voltage-gated calcium channel	0.00820586	0.00746269	2
BP	GO:0021859	pyramidal neuron differentiation	0.00976498	0.00746269	2
BP	GO:0038063	collagen-activated tyrosine kinase receptor signaling pathway	0.00976498	0.00746269	2
BP	GO:0060502	epithelial cell proliferation involved in lung morphogenesis	0.00976498	0.00746269	2
BP	GO:0061577	calcium ion transmembrane transport via high voltage-gated calcium channel	0.00976498	0.00746269	2
BP	GO:0070202	regulation of establishment of protein localization to chromosome	0.00976498	0.00746269	2
BP	GO:0097688	glutamate receptor clustering	0.00976498	0.00746269	2
BP	GO:0031223	auditory behavior	0.0132408	0.00746269	2
BP	GO:0035970	peptidyl-threonine dephosphorylation	0.0132408	0.00746269	2
BP	GO:0038065	collagen-activated signaling pathway	0.0132408	0.00746269	2
BP	GO:0060049	regulation of protein glycosylation	0.0132408	0.00746269	2
BP	GO:0071850	mitotic cell cycle arrest	0.0132408	0.00746269	2
BP	GO:0090331	negative regulation of platelet aggregation	0.0132408	0.00746269	2
BP	GO:0061000	negative regulation of dendritic spine development	0.0151509	0.00746269	2
BP	GO:0070307	lens fiber cell development	0.0151509	0.00746269	2
BP	GO:0032688	negative regulation of interferon-beta production	0.0171716	0.00746269	2
BP	GO:0060314	regulation of ryanodine-sensitive calcium-release channel activity	0.0171716	0.00746269	2
BP	GO:0007096	regulation of exit from mitosis	0.0192999	0.00746269	2
BP	GO:0007638	mechanosensory behavior	0.0192999	0.00746269	2
BP	GO:0035269	protein O-linked mannosylation	0.0192999	0.00746269	2
BP	GO:0051956	negative regulation of amino acid transport	0.0192999	0.00746269	2
BP	GO:0071625	vocalization behavior	0.0192999	0.00746269	2
BP	GO:0086012	membrane depolarization during cardiac muscle cell action potential	0.0192999	0.00746269	2
BP	GO:0033604	negative regulation of catecholamine secretion	0.0215326	0.00746269	2
BP	GO:0050884	neuromuscular process controlling posture	0.0215326	0.00746269	2
BP	GO:0072578	neurotransmitter-gated ion channel clustering	0.0215326	0.00746269	2
BP	GO:0010544	negative regulation of platelet activation	0.0238668	0.00746269	2
BP	GO:0010880	regulation of release of sequestered calcium ion into cytosol by sarcoplasmic reticulum	0.0238668	0.00746269	2
BP	GO:0034111	negative regulation of homotypic cell-cell adhesion	0.0238668	0.00746269	2
BP	GO:0060088	auditory receptor cell stereocilium organization	0.0238668	0.00746269	2
BP	GO:0097091	synaptic vesicle clustering	0.0238668	0.00746269	2
BP	GO:0010842	retina layer formation	0.0262996	0.00746269	2
BP	GO:0050966	detection of mechanical stimulus involved in sensory perception of pain	0.0262996	0.00746269	2
BP	GO:0010560	positive regulation of glycoprotein biosynthetic process	0.0288281	0.00746269	2
BP	GO:0014808	release of sequestered calcium ion into cytosol by sarcoplasmic reticulum	0.0288281	0.00746269	2
BP	GO:0045475	locomotor rhythm	0.0288281	0.00746269	2
BP	GO:0046716	muscle cell cellular homeostasis	0.0288281	0.00746269	2
BP	GO:0035268	protein mannosylation	0.0314495	0.00746269	2
BP	GO:0090330	regulation of platelet aggregation	0.0314495	0.00746269	2
BP	GO:1903514	release of sequestered calcium ion into cytosol by endoplasmic reticulum	0.0314495	0.00746269	2
BP	GO:0002093	auditory receptor cell morphogenesis	0.034161	0.00746269	2
BP	GO:0048532	anatomical structure arrangement	0.034161	0.00746269	2
BP	GO:0097502	mannosylation	0.034161	0.00746269	2
BP	GO:0099149	regulation of postsynaptic neurotransmitter receptor internalization	0.034161	0.00746269	2
BP	GO:1900242	regulation of synaptic vesicle endocytosis	0.034161	0.00746269	2
BP	GO:1903020	positive regulation of glycoprotein metabolic process	0.034161	0.00746269	2
BP	GO:0009048	dosage compensation by inactivation of X chromosome	0.03696	0.00746269	2
BP	GO:0070199	establishment of protein localization to chromosome	0.03696	0.00746269	2
BP	GO:0021801	cerebral cortex radial glia guided migration	0.0398438	0.00746269	2
BP	GO:0022030	telencephalon glial cell migration	0.0398438	0.00746269	2
BP	GO:0032480	negative regulation of type I interferon production	0.0398438	0.00746269	2
BP	GO:0045109	intermediate filament organization	0.0398438	0.00746269	2
BP	GO:0086019	cell-cell signaling involved in cardiac conduction	0.0398438	0.00746269	2
BP	GO:1901032	negative regulation of response to reactive oxygen species	0.0398438	0.00746269	2
BP	GO:1903206	negative regulation of hydrogen peroxide-induced cell death	0.0398438	0.00746269	2
BP	GO:1905809	negative regulation of synapse organization	0.0398438	0.00746269	2
BP	GO:0007549	dosage compensation	0.0428098	0.00746269	2
BP	GO:0016556	mRNA modification	0.0428098	0.00746269	2
BP	GO:0045761	regulation of adenylate cyclase activity	0.0428098	0.00746269	2
BP	GO:0050927	positive regulation of positive chemotaxis	0.0428098	0.00746269	2
BP	GO:0042753	positive regulation of circadian rhythm	0.0458556	0.00746269	2
BP	GO:0045663	positive regulation of myoblast differentiation	0.0458556	0.00746269	2
BP	GO:0050926	regulation of positive chemotaxis	0.0458556	0.00746269	2
BP	GO:0060713	labyrinthine layer morphogenesis	0.0458556	0.00746269	2
BP	GO:0010458	exit from mitosis	0.0489785	0.00746269	2
BP	GO:0032891	negative regulation of organic acid transport	0.0489785	0.00746269	2
BP	GO:0090314	positive regulation of protein targeting to membrane	0.0489785	0.00746269	2

## Sheet: Table S15
Table S15. Common 355 positively selected genes between classical inbred mice strains and wild mice after excluding wild-derived inbred mice.
Number	Ensembl ID	Gene name
1	ENSMUSG00000089358	Gm25491
2	ENSMUSG00000092083	Kcnb2
3	ENSMUSG00000065629	Gm24826
4	ENSMUSG00000003135	Cnot11
5	ENSMUSG00000088848	Gm26352
6	ENSMUSG00000095757	Gm24180
7	ENSMUSG00000041763	Tpp2
8	ENSMUSG00000026095	Asnsd1
9	ENSMUSG00000042807	Hecw2
10	ENSMUSG00000053153	Spag16
11	ENSMUSG00000055013	Agap1
12	ENSMUSG00000026301	Iqca
13	ENSMUSG00000026335	Pam
14	ENSMUSG00000067028	Cntnap5b
15	ENSMUSG00000026469	Xpr1
16	ENSMUSG00000026610	Esrrg
17	ENSMUSG00000089872	Rps6kc1
18	ENSMUSG00000085656	Gm13180
19	ENSMUSG00000026657	Frmd4a
20	ENSMUSG00000026668	Ucma
21	ENSMUSG00000026669	Mcm10
22	ENSMUSG00000058594	Fbxo18
23	ENSMUSG00000026768	Itga8
24	ENSMUSG00000026727	Rsu1
25	ENSMUSG00000057914	Cacnb2
26	ENSMUSG00000053702	Nebl
27	ENSMUSG00000099161	mmu-mir-6419
28	ENSMUSG00000036617	Etl4
29	ENSMUSG00000082164	Gm13360
30	ENSMUSG00000026786	Apbb1ip
31	ENSMUSG00000026784	Pdss1
32	ENSMUSG00000058835	Abi1
33	ENSMUSG00000088368	Gm26323
34	ENSMUSG00000009621	Vav2
35	ENSMUSG00000076364	Gm24049
36	ENSMUSG00000026918	Brd3
37	ENSMUSG00000098812	mmu-mir-7578
38	ENSMUSG00000026917	Wdr5
39	ENSMUSG00000035513	Ntng2
40	ENSMUSG00000050737	Ptges
41	ENSMUSG00000001855	Nup214
42	ENSMUSG00000039262	Prrc2b
43	ENSMUSG00000094382	Gm22192
44	ENSMUSG00000094251	Gm25632
45	ENSMUSG00000086216	Gm13610
46	ENSMUSG00000039254	Pomt1
47	ENSMUSG00000026885	Ttll11
48	ENSMUSG00000035392	Dennd1a
49	ENSMUSG00000049252	Lrp1b
50	ENSMUSG00000049744	Arhgap15
51	ENSMUSG00000081157	Gm13552
52	ENSMUSG00000067578	Cbln4
53	ENSMUSG00000083793	Gm14274
54	ENSMUSG00000040269	Mrps28
55	ENSMUSG00000063887	Nlgn1
56	ENSMUSG00000027777	Schip1
57	ENSMUSG00000040322	Slc25a24
58	ENSMUSG00000033721	Vav3
59	ENSMUSG00000068696	Gpr88
60	ENSMUSG00000033502	Cdc14a
61	ENSMUSG00000033308	Dpyd
62	ENSMUSG00000040037	Negr1
63	ENSMUSG00000040016	Ptger3
64	ENSMUSG00000055761	Nkain3
65	ENSMUSG00000083869	Gm12442
66	ENSMUSG00000063446	E130309F12Rik
67	ENSMUSG00000090053	Palm2
68	ENSMUSG00000073821	8030451A03Rik
69	ENSMUSG00000028373	Astn2
70	ENSMUSG00000087659	Gm12606
71	ENSMUSG00000061859	Inadl
72	ENSMUSG00000028519	Dab1
73	ENSMUSG00000040003	Magi2
74	ENSMUSG00000061576	Dpp6
75	ENSMUSG00000029131	Dnajb6
76	ENSMUSG00000029189	Sel1l3
77	ENSMUSG00000000560	Gabra2
78	ENSMUSG00000029212	Gabrb1
79	ENSMUSG00000036256	Igfbp7
80	ENSMUSG00000029466	Anapc7
81	ENSMUSG00000029467	Atp2a2
82	ENSMUSG00000056310	Tyw1
83	ENSMUSG00000029673	Auts2
84	ENSMUSG00000029563	Foxp2
85	ENSMUSG00000024211	Grm8
86	ENSMUSG00000059022	Kcp
87	ENSMUSG00000012535	Tnpo3
88	ENSMUSG00000029790	Cep41
89	ENSMUSG00000033542	Arhgef5
90	ENSMUSG00000029735	Tpk1
91	ENSMUSG00000039419	Cntnap2
92	ENSMUSG00000003476	Crhr2
93	ENSMUSG00000054641	Mmrn1
94	ENSMUSG00000061838	Suclg2
95	ENSMUSG00000030067	Foxp1
96	ENSMUSG00000030327	Necap1
97	ENSMUSG00000062365	Gm4968
98	ENSMUSG00000052572	Dlg2
99	ENSMUSG00000052273	Dnah3
100	ENSMUSG00000064532	Gm23614
101	ENSMUSG00000052889	Prkcb
102	ENSMUSG00000030762	Aqp8
103	ENSMUSG00000078591	Hs3st4
104	ENSMUSG00000085899	Gm15338
105	ENSMUSG00000030849	Fgfr2
106	ENSMUSG00000030850	Ate1
107	ENSMUSG00000058325	Dock1
108	ENSMUSG00000077150	Gm24581
109	ENSMUSG00000041836	Ptpre
110	ENSMUSG00000031004	Mki67
111	ENSMUSG00000037492	Zmat4
112	ENSMUSG00000063626	Unc5d
113	ENSMUSG00000070047	Fat1
114	ENSMUSG00000097491	Gm2366
115	ENSMUSG00000031626	Sorbs2
116	ENSMUSG00000085440	D330022K07Rik
117	ENSMUSG00000038257	Glra3
118	ENSMUSG00000031872	Bean1
119	ENSMUSG00000074128	Gm10631
120	ENSMUSG00000038872	Zfhx3
121	ENSMUSG00000059854	Hydin
122	ENSMUSG00000004637	Wwox
123	ENSMUSG00000031844	Hsd17b2
124	ENSMUSG00000031841	Cdh13
125	ENSMUSG00000092329	Gm20388
126	ENSMUSG00000031824	6430548M08Rik
127	ENSMUSG00000042269	Fam92b
128	ENSMUSG00000031822	Gse1
129	ENSMUSG00000005800	Mmp8
130	ENSMUSG00000039488	Cntn5
131	ENSMUSG00000031925	Maml2
132	ENSMUSG00000037419	Endod1
133	ENSMUSG00000098832	Kdm4dl
134	ENSMUSG00000053914	Kdm4d
135	ENSMUSG00000031933	Folr4
136	ENSMUSG00000039977	Ccdc67
137	ENSMUSG00000047508	Mbd3l2
138	ENSMUSG00000074500	Zfp558
139	ENSMUSG00000041268	Dmxl2
140	ENSMUSG00000039607	Rbms3
141	ENSMUSG00000071369	Map3k5
142	ENSMUSG00000039089	L3mbtl3
143	ENSMUSG00000038876	Rnf146
144	ENSMUSG00000019785	Clvs2
145	ENSMUSG00000019843	Fyn
146	ENSMUSG00000038528	BC021785
147	ENSMUSG00000038522	AI317395
148	ENSMUSG00000096171	Gm8055
149	ENSMUSG00000075225	Ccdc162
150	ENSMUSG00000019848	Popdc3
151	ENSMUSG00000090088	Gm15934
152	ENSMUSG00000071317	Bves
153	ENSMUSG00000038774	Ascc3
154	ENSMUSG00000019913	Sim1
155	ENSMUSG00000038602	Slc35f1
156	ENSMUSG00000019856	Fam184a
157	ENSMUSG00000003746	Man1a
158	ENSMUSG00000097069	Gm16998
159	ENSMUSG00000097370	4930467K11Rik
160	ENSMUSG00000019878	Hsf2
161	ENSMUSG00000019877	Serinc1
162	ENSMUSG00000037990	Sh3rf3
163	ENSMUSG00000012819	Cdh23
164	ENSMUSG00000019945	1700040L02Rik
165	ENSMUSG00000019923	Zwint
166	ENSMUSG00000052613	Pcdh15
167	ENSMUSG00000020230	Prmt2
168	ENSMUSG00000020231	Dip2a
169	ENSMUSG00000077923	Gm22441
170	ENSMUSG00000001151	Pcnt
171	ENSMUSG00000020262	Adarb1
172	ENSMUSG00000048240	Gng7
173	ENSMUSG00000043670	Diras1
174	ENSMUSG00000087114	Gm16099
175	ENSMUSG00000046822	Slc39a3
176	ENSMUSG00000004937	Sgta
177	ENSMUSG00000004933	Matk
178	ENSMUSG00000034932	Mrpl54
179	ENSMUSG00000004931	Apba3
180	ENSMUSG00000092781	Mir3057
181	ENSMUSG00000034917	Tjp3
182	ENSMUSG00000034902	Pip5k1c
183	ENSMUSG00000020263	Appl2
184	ENSMUSG00000020023	Tmcc3
185	ENSMUSG00000074785	Plxnc1
186	ENSMUSG00000045867	Cradd
187	ENSMUSG00000020027	Socs2
188	ENSMUSG00000019943	Atp2b1
189	ENSMUSG00000019888	Mgat4c
190	ENSMUSG00000019906	Lin7a
191	ENSMUSG00000020140	Lgr5
192	ENSMUSG00000034057	Myrfl
193	ENSMUSG00000086366	1700061J23Rik
194	ENSMUSG00000088495	Gm24398
195	ENSMUSG00000083662	Gm12152
196	ENSMUSG00000020354	Sgcd
197	ENSMUSG00000020903	Stx8
198	ENSMUSG00000050132	Sarm1
199	ENSMUSG00000017344	Vtn
200	ENSMUSG00000001103	Sebox
201	ENSMUSG00000051232	Tmem199
202	ENSMUSG00000001100	Poldip2
203	ENSMUSG00000035441	Myo1d
204	ENSMUSG00000020704	Asic2
205	ENSMUSG00000046442	Ppm1e
206	ENSMUSG00000045545	Krt14
207	ENSMUSG00000019302	Atp6v0a1
208	ENSMUSG00000019301	Hsd17b1
209	ENSMUSG00000017146	Brca1
210	ENSMUSG00000040430	Pitpnc1
211	ENSMUSG00000020620	Abca8b
212	ENSMUSG00000025576	Rbfox3
213	ENSMUSG00000077065	Gm25040
214	ENSMUSG00000039976	Tbc1d16
215	ENSMUSG00000020647	Ncoa1
216	ENSMUSG00000020627	Klhl29
217	ENSMUSG00000021024	Psma6
218	ENSMUSG00000021027	Ralgapa1
219	ENSMUSG00000046747	Gm9812
220	ENSMUSG00000092949	Gm23394
221	ENSMUSG00000012076	Brms1l
222	ENSMUSG00000097443	Gm17529
223	ENSMUSG00000020986	Sec23a
224	ENSMUSG00000060121	Gemin2
225	ENSMUSG00000044912	Syt16
226	ENSMUSG00000021065	Fut8
227	ENSMUSG00000047454	Gphn
228	ENSMUSG00000021136	Smoc1
229	ENSMUSG00000021219	Rgs6
230	ENSMUSG00000021221	Dpf3
231	ENSMUSG00000021223	Papln
232	ENSMUSG00000085793	Lin52
233	ENSMUSG00000021244	Ylpm1
234	ENSMUSG00000093629	Gm19357
235	ENSMUSG00000042320	Prox2
236	ENSMUSG00000004789	Dlst
237	ENSMUSG00000019235	Rps6kl1
238	ENSMUSG00000004791	Pgf
239	ENSMUSG00000097488	4732487G21Rik
240	ENSMUSG00000021255	Esrrb
241	ENSMUSG00000034157	2310044G17Rik
242	ENSMUSG00000021032	Ngb
243	ENSMUSG00000034126	Pomt2
244	ENSMUSG00000066392	Nrxn3
245	ENSMUSG00000059288	Cdyl
246	ENSMUSG00000091264	Smim13
247	ENSMUSG00000054728	Phactr1
248	ENSMUSG00000047324	4931429P17Rik
249	ENSMUSG00000097622	A330033J07Rik
250	ENSMUSG00000021381	Barx1
251	ENSMUSG00000021448	Shc3
252	ENSMUSG00000014496	Ankrd28
253	ENSMUSG00000021932	Rnaseh2b
254	ENSMUSG00000014453	Blk
255	ENSMUSG00000022032	Scara5
256	ENSMUSG00000022270	Fam134b
257	ENSMUSG00000051359	Ncald
258	ENSMUSG00000086992	Gm15941
259	ENSMUSG00000084316	Gm8668
260	ENSMUSG00000022288	4930447A16Rik
261	ENSMUSG00000044361	BC024139
262	ENSMUSG00000022416	Cacna1i
263	ENSMUSG00000008690	Ncaph2
264	ENSMUSG00000091680	Klhdc7b
265	ENSMUSG00000078938	Syce3
266	ENSMUSG00000063296	Tmem117
267	ENSMUSG00000097536	2610037D02Rik
268	ENSMUSG00000023026	Dip2b
269	ENSMUSG00000057880	Abat
270	ENSMUSG00000076039	Gm22137
271	ENSMUSG00000083505	Gm7541
272	ENSMUSG00000043140	Tmem186
273	ENSMUSG00000022711	Pmm2
274	ENSMUSG00000008393	Carhsp1
275	ENSMUSG00000041974	Spidr
276	ENSMUSG00000006958	Chrd
277	ENSMUSG00000065372	Gm22741
278	ENSMUSG00000033306	Lpp
279	ENSMUSG00000022523	Fgf12
280	ENSMUSG00000048939	Atp13a5
281	ENSMUSG00000022911	Arl13b
282	ENSMUSG00000047854	Stx19
283	ENSMUSG00000064115	Cadm2
284	ENSMUSG00000062433	Krtap6-2
285	ENSMUSG00000002489	Tiam1
286	ENSMUSG00000023923	Tbc1d5
287	ENSMUSG00000038048	Cntnap5c
288	ENSMUSG00000077629	Gm23769
289	ENSMUSG00000093761	Gm5496
290	ENSMUSG00000098123	Gm4518
291	ENSMUSG00000098156	Gm27023
292	ENSMUSG00000033278	Ptprm
293	ENSMUSG00000057440	Mpp7
294	ENSMUSG00000033632	AW554918
295	ENSMUSG00000071860	2900055J20Rik
296	ENSMUSG00000051401	Kctd16
297	ENSMUSG00000041482	Piezo2
298	ENSMUSG00000048410	Zfp407
299	ENSMUSG00000052942	Glis3
300	ENSMUSG00000052920	Prkg1
301	ENSMUSG00000040451	Sgms1
302	ENSMUSG00000056078	Lipm
303	ENSMUSG00000024774	Ankrd22
304	ENSMUSG00000039652	Cpeb3
305	ENSMUSG00000025026	Add3
306	ENSMUSG00000088855	Gm24724
307	ENSMUSG00000025025	Mxi1
308	ENSMUSG00000054843	Atrnl1
309	ENSMUSG00000075918	n-R5s2
310	ENSMUSG00000046269	Usp27x
311	ENSMUSG00000087252	Gm14379
312	ENSMUSG00000031150	Ccdc120
313	ENSMUSG00000017057	Il13ra1
314	ENSMUSG00000059708	Akap17b
315	ENSMUSG00000097468	2310010G23Rik
316	ENSMUSG00000084990	Gm14549
317	ENSMUSG00000006423	C330007P06Rik
318	ENSMUSG00000084265	Gm14541
319	ENSMUSG00000016308	Ube2a
320	ENSMUSG00000044149	Nkrf
321	ENSMUSG00000016534	Lamp2
322	ENSMUSG00000085611	Ap3s1-ps1
323	ENSMUSG00000085635	Gm14565
324	ENSMUSG00000016150	Tenm1
325	ENSMUSG00000031109	Enox2
326	ENSMUSG00000004221	Ikbkg
327	ENSMUSG00000031400	G6pdx
328	ENSMUSG00000031196	F8
329	ENSMUSG00000047996	Prrg1
330	ENSMUSG00000045103	Dmd
331	ENSMUSG00000035476	Tab3
332	ENSMUSG00000025059	Gyk
333	ENSMUSG00000081933	Gm14767
334	ENSMUSG00000006678	Pola1
335	ENSMUSG00000087640	Gm14798
336	ENSMUSG00000035150	Eif2s3x
337	ENSMUSG00000080923	Gm5400
338	ENSMUSG00000082759	Gm14826
339	ENSMUSG00000031214	Ophn1
340	ENSMUSG00000051323	Pcdh19
341	ENSMUSG00000059203	Il1rapl2
342	ENSMUSG00000031434	Morc4
343	ENSMUSG00000031273	Col4a6
344	ENSMUSG00000031274	Col4a5
345	ENSMUSG00000081217	Gm15268
346	ENSMUSG00000047045	Tmem164
347	ENSMUSG00000071679	Zcchc16
348	ENSMUSG00000077743	n-R5s16
349	ENSMUSG00000031309	Rps6ka3
350	ENSMUSG00000040990	Sh3kbp1
351	ENSMUSG00000049176	Frmpd4
352	ENSMUSG00000084180	Gm15237
353	ENSMUSG00000031358	Msl3
354	ENSMUSG00000031355	Arhgap6
355	ENSMUSG00000087159	Gm15246

[truncated: 8 more sheets: Table S16, Table S17, Table S18, Table S19, Table S20, Table S22, Table S24, Table S25]
